# Supplementary material for: The impact of classroom interaction on willingness to communicate: The mediating roles of speaking self-efficacy and foreign language enjoyment
Source: PLoS One. 2025 Jul 16;20(7):e0328226. doi: 10.1371/journal.pone.0328226 (PMC12266430; doi:10.1371/journal.pone.0328226)
Supplement: S1 Data — The collected data from the questionnaire. (XLSX) [file pone.0328226.s002.xlsx]

## Sheet: Sheet1
Number	Gender	Grade	Academic Disciplines	1. I often state my opinions to the instructor during the lecture.	2. I often ask the instructor questions during the lecture.	3. I often answer or respond to questions or requests from the instructor during the lecture.	4. The interaction between the instructor and me is high during the lecture.	5. The instructor often offers opinions to us during the lecture.	6. The instructor often asks us questions during the lecture.	7. The instructor often answers our questions raised during the lecture.	1. I often ask other students questions during the lecture.	2. There is much interaction between other students and me during the lecture.	3. I often state my opinions to other students during the lecture.	4. I often answer questions from other students during the lecture.	1. I am willing to do a role-play standing in front of the class in English (e.g., ordering food in a restaurant).	2. I am willing to give a short self-introduction without notes in English to the class.	3. I am willing to give a short speech in English to the class about my hometown with notes.	4. I am willing to translate a spoken utterance from Chinese into English in my group.	5. I am willing to ask the teacher in English to repeat what he/she just said in English because I didn’t understand.	6. I am willing to do a role-play in English at my desk, with my peer (e.g., ordering food in a restaurant).	7. I am willing to ask my peer sitting next to me in English the meaning of an English word.	8. I am willing to ask my group mates in English the meaning of a word I do not know.	9. I am willing to ask my group mates in English how to pronounce a word in English.	10. I am willing to ask my peer sitting next to me in English how to say an English phrase to express the thoughts in my mind.	1. When speaking English in the classroom, I can speak fluently.	2. When speaking English in the classroom, I can logically organize my words.	3. When speaking English in the classroom, I can speak with few pause or filler (i.e., “Um,” “Ah,” or “You Know”).	4. When speaking English in the classroom, I can speak with grammatical accuracy.	5. When speaking English in the classroom, I can speak with correct pronunciation, intonation, and liaison.	1. I actively participate in my speaking course to improve my speaking.	2. When speaking English in the classroom, I can think of my goals before speaking.	3. When speaking English in the classroom, I can evaluate whether I achieve my goal in speaking.	1. When speaking English in the classroom, I can speak with confidence.	2. I am not stressed out when speaking English in the classroom.	1. I can understand the most difficult material presented in speaking course.	2. I can do an excellent job on the assignments and tests in the speaking course.	3. Considering the difficulty of the speaking course, the teacher, and my skill, I think I can do well in this class.	4. I can receive an excellent grade in speaking course.	1. I enjoy it.	2. I've learnt interesting things.	3. In class, I feel proud of my accomplishments.	4. The teacher is encouraging.	5. The teacher is friendly.	6. The teacher is supportive.	7. We form a tight group.	8. We have common “legends”, such as running jokes.	9. We laugh a lot.
1	2	1	3	3	2	3	2	3	3	3	2	2	2	2	4	3	4	4	4	4	4	3	3	4	3	4	4	4	4	4	4	4	4	4	4	4	4	4	4	4	4	4	4	4	4	4	4
2	2	1	3	4	4	3	4	3	4	3	4	3	4	4	4	5	4	4	5	4	4	5	4	4	3	4	4	4	4	4	4	4	4	4	4	4	4	4	5	5	5	5	5	5	5	5	5
3	2	1	3	2	2	3	2	2	3	2	2	3	3	3	3	2	2	2	3	3	3	3	3	3	4	4	2	4	4	3	4	4	3	2	3	4	4	4	4	2	4	3	4	4	2	2	3
4	1	1	3	5	5	5	5	5	5	5	3	3	3	3	5	5	5	5	5	5	4	4	5	5	3	3	3	3	3	4	4	3	3	3	3	4	4	4	4	5	3	4	4	5	4	4	4
5	2	1	3	2	2	3	3	2	2	2	3	3	3	3	2	2	2	2	3	2	4	3	3	3	2	2	2	2	2	2	4	2	3	2	2	3	3	3	4	5	5	4	5	4	5	5	4
6	2	1	2	3	3	4	3	4	3	3	4	4	3	4	4	4	4	4	3	4	4	4	4	4	4	3	3	3	3	4	4	4	4	3	4	4	4	4	5	4	4	4	5	5	4	5	4
7	2	1	2	5	5	4	5	4	4	5	3	3	4	3	4	4	4	4	3	4	4	3	3	3	3	3	4	3	4	4	5	4	4	4	5	5	5	3	5	4	3	5	5	5	5	5	5
8	1	1	3	2	1	2	2	3	2	2	3	2	2	2	3	3	3	3	3	4	4	3	4	3	3	3	2	3	2	3	3	3	3	3	3	2	2	2	3	4	4	4	4	3	3	3	4
9	1	1	2	3	3	3	3	4	4	3	3	3	3	3	5	5	5	5	5	5	3	5	5	5	3	3	3	3	3	3	3	3	3	3	3	3	3	3	3	4	4	4	4	4	4	3	2
10	2	1	2	3	3	3	3	3	3	3	3	3	3	3	2	2	2	2	2	2	2	2	2	2	3	3	2	2	2	3	3	3	3	3	3	2	3	2	3	4	3	5	4	3	3	3	3
11	2	1	1	2	3	4	2	3	2	4	3	3	2	2	4	2	2	2	3	4	2	4	4	2	3	3	3	3	3	3	3	3	2	2	3	2	2	2	4	5	4	5	3	4	5	4	5
12	2	1	3	4	4	5	5	5	5	4	4	4	4	4	3	3	3	3	3	3	3	3	3	4	4	4	4	4	4	3	4	3	4	4	4	4	4	4	5	4	4	4	5	5	5	5	4
13	2	1	2	3	2	3	3	5	4	5	3	3	3	3	2	3	3	2	3	4	2	3	2	4	2	2	1	2	2	2	4	4	2	2	2	2	2	2	2	2	2	2	2	2	2	2	2
14	2	1	2	3	3	3	4	4	3	5	4	4	4	4	5	5	5	5	4	5	5	4	5	5	3	3	3	3	3	3	3	3	3	3	3	3	3	3	4	4	5	5	5	5	5	5	5
15	1	1	1	2	2	2	2	3	2	3	4	2	2	2	3	4	4	4	3	3	3	3	3	4	3	3	3	3	3	3	3	3	2	1	3	3	3	3	3	3	3	3	3	3	3	3	3
16	2	1	2	4	3	4	4	4	5	4	3	3	3	3	4	3	4	3	4	3	4	3	4	3	4	4	3	3	3	2	4	4	3	4	4	4	4	4	3	5	4	4	5	5	5	5	4
17	1	1	1	3	3	3	4	3	4	4	4	4	4	3	4	4	3	3	3	4	3	4	3	3	3	3	3	4	3	4	4	3	3	3	3	4	3	3	4	4	3	5	5	3	4	4	4
18	2	1	1	3	3	3	3	3	3	3	3	2	3	2	3	3	3	3	3	3	3	3	3	3	4	3	2	4	4	2	3	3	4	2	1	1	4	3	2	3	2	4	4	4	3	3	3
19	1	1	1	2	2	2	2	3	2	3	3	3	3	3	5	5	3	5	5	5	3	4	5	5	3	3	3	3	3	3	3	2	3	3	3	3	3	3	4	5	3	3	5	3	5	4	5
20	2	1	3	3	3	4	3	4	3	5	3	3	3	3	5	5	5	4	5	5	5	5	5	5	4	4	3	3	3	3	4	4	4	4	4	3	4	4	3	5	5	5	5	5	5	5	5
21	2	1	2	4	2	4	4	5	4	4	3	3	4	4	3	3	3	3	4	3	4	3	4	4	4	3	4	3	3	3	3	3	3	3	4	4	3	3	4	3	4	5	4	4	5	4	5
22	2	1	3	5	4	5	4	5	4	5	4	5	4	5	3	3	3	3	4	3	3	3	3	3	5	5	5	5	5	5	5	5	5	5	5	5	5	5	5	4	4	5	5	5	5	5	5
23	2	1	1	3	3	4	4	4	4	3	5	5	5	5	3	3	3	3	4	3	3	3	3	3	3	3	3	3	4	4	4	4	4	3	3	4	4	5	5	4	4	5	5	5	4	4	4
24	2	1	3	4	4	4	4	5	4	4	4	3	3	4	4	1	3	4	3	4	2	3	2	3	3	3	3	3	4	4	4	3	4	3	4	3	3	4	4	3	5	4	4	4	4	4	4
25	2	1	2	2	2	2	2	3	3	3	4	4	4	4	4	4	4	4	4	4	4	4	4	4	3	2	2	2	3	3	2	3	3	2	2	2	2	2	3	4	3	4	4	4	3	4	4
26	2	1	1	3	3	4	3	4	3	4	4	3	3	4	3	4	3	3	3	2	3	4	5	4	4	4	3	3	3	4	3	3	2	2	2	2	3	3	4	3	4	4	4	4	4	4	4
27	2	1	3	3	3	3	3	3	3	3	3	3	3	3	3	3	3	3	3	3	3	3	3	3	2	2	2	2	2	2	3	2	2	2	2	2	2	2	4	4	3	3	3	4	4	3	3
28	2	1	3	3	3	4	4	5	4	4	1	1	2	1	3	3	3	3	3	3	3	3	3	3	3	3	2	2	2	2	2	2	2	2	2	3	2	2	3	4	5	4	4	4	4	3	4
29	2	1	1	4	5	3	5	5	4	5	5	5	5	5	5	4	5	4	5	4	5	5	4	4	4	3	3	3	4	3	4	4	4	3	4	4	4	4	4	4	3	4	4	4	4	3	4
30	2	1	2	2	2	3	3	2	2	2	3	3	3	3	4	3	3	3	3	3	4	4	4	4	2	2	3	3	3	3	3	3	2	2	3	3	4	3	4	3	3	5	4	5	3	3	3
31	2	1	3	3	3	3	3	4	4	3	3	4	3	3	3	4	3	3	4	3	4	3	4	3	3	3	3	3	3	3	3	3	2	2	3	3	3	3	3	3	4	4	4	4	4	4	4
32	1	1	1	4	3	3	4	4	4	4	3	4	3	4	4	4	4	4	4	3	3	3	4	3	3	3	4	3	3	4	4	4	4	4	4	3	4	3	5	4	4	4	4	4	4	5	5
33	1	1	1	4	4	4	4	4	5	4	4	3	3	4	4	3	3	4	4	4	4	3	4	4	3	4	3	3	4	3	4	4	4	4	3	4	3	4	5	4	5	4	5	4	5	5	4
34	1	1	1	1	1	1	2	1	1	3	3	3	3	3	3	3	4	4	4	4	3	3	3	4	2	3	2	2	3	3	3	4	3	3	3	2	3	3	3	2	3	4	3	3	3	2	3
35	2	1	3	3	2	3	3	3	3	3	4	4	4	3	3	3	3	3	3	3	3	3	3	3	2	2	2	2	2	2	2	2	2	2	2	2	2	2	2	2	2	2	4	4	4	4	4
36	1	1	2	4	4	4	4	5	3	3	5	5	5	5	3	2	2	2	4	3	2	4	2	4	3	2	3	2	3	3	3	3	3	3	3	3	3	3	4	4	4	4	4	4	4	3	4
37	2	1	3	2	2	2	3	3	4	4	4	3	3	4	3	3	3	3	3	3	3	3	3	3	3	3	3	3	3	3	3	3	3	3	2	2	2	1	2	4	2	4	3	3	4	4	3
38	1	1	3	1	1	3	2	3	3	3	3	3	3	3	4	3	5	5	4	4	4	3	4	4	2	3	2	2	2	2	3	2	2	2	2	3	3	2	3	3	3	3	4	4	3	3	3
39	1	1	2	3	3	3	3	3	3	3	3	3	3	3	3	3	3	3	5	3	3	3	3	3	3	3	3	3	5	3	3	3	3	3	3	3	3	3	3	3	3	3	3	4	5	5	4
40	2	1	1	3	3	2	3	4	4	4	4	3	4	3	4	3	3	3	4	3	3	5	4	3	3	3	3	3	3	3	3	3	3	3	3	3	3	3	5	5	4	4	5	3	4	3	2
41	1	1	2	5	4	5	5	4	5	4	4	4	4	4	3	2	4	2	4	3	3	3	3	4	3	3	4	3	4	3	4	4	3	4	3	4	3	3	3	4	4	5	5	5	5	5	4
42	2	1	3	4	4	4	4	5	4	4	4	5	4	5	4	4	4	3	3	2	4	2	4	3	4	3	4	3	4	3	4	3	4	3	4	3	4	3	5	4	5	5	4	4	5	4	4
43	2	1	3	3	3	3	3	3	3	3	3	3	3	3	3	2	3	4	2	4	4	4	4	2	4	4	4	3	3	4	4	4	4	4	3	3	4	4	3	2	4	4	5	4	4	3	3
44	2	1	3	4	5	4	5	4	5	4	4	5	5	4	3	3	3	3	3	3	4	4	4	4	3	3	3	3	3	3	3	3	4	5	3	3	3	3	5	4	4	5	5	5	5	4	4
45	2	1	2	3	3	3	3	3	4	5	4	3	4	4	5	5	3	5	5	4	4	4	4	3	4	4	4	4	2	3	4	3	3	2	3	3	3	3	4	5	4	4	4	5	5	4	5
46	2	1	1	4	2	3	3	3	3	4	3	3	3	3	3	3	3	3	4	3	3	3	3	3	3	2	2	2	2	2	4	4	2	2	3	3	3	3	3	4	4	3	3	3	3	3	3
47	2	1	3	3	3	3	3	5	5	5	2	2	2	2	4	3	3	3	2	2	4	4	3	3	3	3	2	2	3	3	3	3	3	3	3	3	5	4	4	4	3	4	4	3	4	3	4
48	2	1	3	3	3	4	3	5	4	5	3	3	4	4	3	2	2	4	2	2	2	4	2	4	3	2	2	2	2	2	3	3	3	2	3	3	3	3	3	4	4	4	3	2	4	4	2
49	2	1	3	3	3	4	4	4	5	4	4	4	4	4	5	5	5	5	4	4	4	5	5	4	3	3	3	3	3	3	3	3	3	3	3	4	3	3	4	5	4	5	5	5	5	5	4
50	2	1	1	4	3	4	4	4	4	4	2	2	2	2	2	3	2	4	4	4	4	4	3	2	3	3	4	4	4	1	1	1	1	1	2	1	1	1	3	3	2	2	3	3	2	3	3
51	2	1	2	3	4	4	5	5	4	4	5	4	4	4	3	5	3	4	5	5	3	5	3	3	5	5	5	5	5	5	5	5	5	5	5	5	5	5	4	4	4	4	5	5	4	4	4
52	1	1	1	2	2	3	3	4	3	3	3	3	2	2	3	3	3	3	4	3	2	4	3	2	2	2	1	1	1	2	3	3	1	1	2	3	3	2	4	4	4	4	3	3	4	3	3
53	2	1	1	3	2	4	3	5	5	5	2	2	2	2	4	5	5	5	4	4	4	4	5	5	3	3	4	3	3	4	4	4	3	3	4	4	4	3	4	4	5	5	5	4	5	5	4
54	2	1	3	2	2	3	3	2	2	3	3	3	3	3	4	4	4	4	3	3	4	3	3	3	3	3	3	3	3	4	4	4	3	3	3	3	3	3	2	3	4	4	4	4	3	4	3
55	2	1	3	4	5	4	5	5	4	5	3	2	3	2	3	3	4	3	4	4	4	4	4	3	3	3	3	3	3	3	3	3	4	4	4	4	4	4	5	4	4	5	4	4	4	4	5
56	2	1	3	5	4	4	5	4	4	5	5	4	5	5	4	4	4	4	4	2	2	3	3	3	4	4	4	3	4	3	5	3	4	3	4	4	4	4	4	5	5	5	5	5	5	5	4
57	2	1	2	3	3	3	4	4	4	4	3	4	3	3	4	4	4	5	5	5	4	5	4	4	5	5	5	4	5	5	5	5	5	5	5	5	5	5	3	4	4	5	5	4	5	5	4
58	2	1	3	4	5	4	4	5	4	4	4	3	5	3	3	3	3	4	4	3	3	4	4	4	4	4	3	4	3	3	4	3	4	4	4	3	4	3	5	4	5	5	5	5	4	4	5
59	1	1	1	4	3	5	5	5	5	4	5	5	5	5	3	3	4	3	5	3	4	3	3	5	4	5	3	3	4	5	5	5	5	4	4	4	4	4	4	4	4	4	4	4	4	4	3
60	2	1	3	3	3	3	3	5	5	5	5	5	5	4	5	5	5	5	3	5	5	5	5	3	3	3	5	4	4	5	5	5	4	2	3	3	3	3	3	3	4	4	4	4	4	4	4
61	1	1	3	3	2	2	3	4	4	3	3	4	4	3	4	4	4	4	4	4	4	4	4	4	3	4	3	4	3	4	5	4	4	4	3	4	3	3	2	4	4	5	5	5	5	5	5
62	2	1	2	5	5	5	5	5	5	5	5	5	5	5	4	3	3	4	4	3	5	5	4	4	3	3	4	3	3	4	3	4	4	4	3	4	3	4	4	5	4	4	4	4	5	5	4
63	2	1	3	3	3	3	3	4	5	3	4	4	4	3	4	3	3	5	4	4	3	3	4	4	2	3	2	3	3	4	4	4	4	3	4	3	3	3	5	4	4	5	4	4	4	4	4
64	2	1	3	3	3	4	3	4	5	5	5	4	4	4	4	4	4	5	5	5	5	4	4	4	4	4	4	4	4	4	4	4	4	4	4	4	4	4	4	3	5	3	4	3	4	3	4
65	2	1	2	3	3	4	5	3	5	4	5	4	4	3	4	4	4	4	4	4	4	4	4	4	5	4	4	4	5	4	5	3	3	3	3	2	4	3	4	5	4	5	5	5	5	5	4
66	2	1	3	3	3	4	4	5	4	4	5	5	3	5	5	5	4	5	4	5	5	5	5	5	4	4	3	3	3	4	4	4	4	3	4	4	5	4	5	4	3	4	4	4	4	4	5
67	2	1	2	4	4	3	4	4	3	4	4	4	4	4	5	5	4	3	5	3	5	5	3	5	5	5	3	4	3	4	3	3	5	5	4	4	5	3	4	4	4	4	5	3	5	3	3
68	2	1	2	3	3	3	3	3	3	3	3	3	3	3	1	1	1	1	2	2	2	2	2	2	3	3	2	2	2	3	3	3	2	2	2	3	4	2	4	3	2	4	3	4	4	4	3
69	1	1	3	3	3	5	5	3	4	3	5	5	5	5	5	4	5	5	5	5	4	4	5	5	3	3	3	3	3	4	4	4	3	3	3	4	4	3	4	5	5	5	5	5	5	4	4
70	2	1	3	5	3	3	3	3	3	3	3	3	3	3	3	4	3	3	3	3	3	3	3	3	3	2	2	2	2	3	3	3	2	2	2	3	3	2	3	3	3	4	3	4	3	2	3
71	1	1	3	3	3	3	3	3	3	3	2	4	4	3	3	3	3	3	4	4	4	4	4	4	2	2	2	2	2	3	3	3	2	2	3	3	3	2	4	4	4	4	4	4	4	2	2
72	1	1	2	4	5	5	4	3	3	5	3	3	2	2	5	4	4	4	4	5	4	5	4	4	5	5	5	5	4	5	5	5	5	4	5	5	5	5	3	4	4	5	5	5	5	5	4
73	2	1	2	3	3	3	3	5	4	5	3	3	3	3	3	4	3	4	4	3	4	3	3	5	4	3	3	3	3	3	4	3	3	4	4	3	4	3	4	4	4	4	4	4	4	4	4
74	1	1	2	3	3	3	4	4	4	5	2	3	3	3	5	4	3	5	3	3	3	5	4	4	2	3	1	2	2	3	4	3	1	1	2	2	2	2	5	4	3	5	5	3	3	3	4
75	2	1	2	5	4	5	5	4	4	3	4	5	5	5	3	3	3	3	4	3	3	3	5	4	5	4	5	4	5	4	5	4	5	4	5	4	5	4	5	5	5	5	5	5	5	4	4
76	1	1	3	3	3	3	2	4	3	3	3	3	3	3	3	3	4	4	4	4	3	3	4	4	3	3	3	3	3	3	3	3	3	3	5	5	3	3	4	4	3	4	5	4	4	4	3
77	2	1	2	2	2	2	2	3	3	3	2	2	2	2	3	3	3	4	4	4	3	3	3	4	2	2	2	1	1	2	2	2	1	1	3	4	3	3	3	4	3	4	5	4	4	4	3
78	1	1	2	3	3	5	5	5	5	4	3	4	5	3	4	5	4	5	4	5	5	5	4	4	3	3	2	2	3	2	2	3	2	2	2	2	3	2	5	5	5	5	5	5	5	5	5
79	2	1	3	4	3	3	3	4	4	4	3	3	3	3	3	3	3	4	3	3	3	3	3	3	3	3	3	2	2	3	2	3	4	3	3	3	3	3	5	4	4	4	4	3	3	3	3
80	2	1	2	4	4	4	3	4	5	5	3	4	4	3	3	3	3	5	2	2	3	3	3	4	3	4	3	4	3	4	3	4	4	3	4	3	4	3	4	3	5	4	4	4	4	4	4
81	1	4	2	4	4	4	4	5	4	4	4	4	4	4	5	5	5	4	5	4	4	5	4	4	3	3	2	3	3	5	5	5	5	3	5	5	5	4	3	4	3	4	4	3	3	3	4
82	2	1	2	3	3	3	3	4	4	4	3	3	3	3	2	2	2	3	3	2	4	4	2	4	2	2	2	2	2	2	2	2	3	3	3	3	3	3	3	4	2	3	3	3	3	3	3
83	2	1	2	3	4	5	4	4	5	4	3	3	4	3	5	4	5	5	5	5	4	4	5	4	3	3	3	3	3	3	3	3	3	3	3	3	3	3	5	4	3	5	5	5	5	5	5
84	2	1	2	3	3	4	4	4	3	5	4	4	4	3	4	5	5	4	4	5	4	5	4	4	3	3	3	3	3	3	4	4	3	3	3	3	3	3	4	5	4	5	5	4	5	4	5
85	2	1	2	3	3	3	3	4	5	3	5	5	5	5	4	4	4	3	4	4	2	3	4	2	3	3	3	3	3	3	3	3	4	4	4	4	4	4	5	4	5	5	4	4	4	5	4
86	1	1	1	3	2	4	3	4	4	5	4	4	4	3	5	3	3	3	3	5	5	4	4	3	3	3	3	3	3	3	5	3	3	3	3	3	4	4	3	5	4	4	5	5	5	5	4
87	2	1	2	3	3	4	4	5	5	4	4	3	3	3	3	3	3	5	3	4	2	4	2	4	3	4	3	2	3	3	3	3	2	2	3	4	4	3	3	4	4	4	4	4	4	4	4
88	2	1	2	4	3	4	5	4	4	3	3	4	4	5	5	5	4	5	4	5	3	5	4	4	3	3	3	3	3	3	3	3	2	2	2	2	2	2	5	4	5	5	5	5	5	4	5
89	2	1	3	4	3	3	4	3	4	4	4	3	4	3	5	3	4	4	4	4	4	4	5	5	4	4	3	5	4	4	5	4	4	4	4	3	4	3	5	5	4	5	5	5	5	5	5
90	2	1	2	4	3	4	3	4	5	4	5	5	5	4	3	4	3	4	2	3	3	3	3	3	3	3	3	3	3	3	3	3	4	4	3	3	3	3	4	4	4	4	4	4	4	4	4
91	2	1	2	5	4	4	5	3	4	4	4	4	4	4	5	4	5	4	4	4	4	4	3	4	4	4	4	4	4	2	3	3	4	4	4	4	4	4	3	4	3	4	3	4	3	4	4
92	1	1	1	3	3	3	3	3	3	3	3	3	3	3	1	1	2	1	1	1	1	1	1	1	3	3	2	2	3	3	3	3	2	3	3	3	3	3	3	4	3	3	3	3	4	3	3
93	2	1	2	3	3	3	2	2	3	2	2	2	2	2	3	4	3	2	4	2	3	2	3	2	3	3	3	3	3	3	3	3	3	3	3	5	3	3	5	3	5	3	4	4	3	3	5
94	2	1	2	2	2	3	4	3	4	4	3	3	3	3	3	4	4	4	3	4	3	4	4	4	4	4	3	3	3	3	3	3	3	3	3	3	3	3	5	3	3	4	4	4	4	4	4
95	2	1	2	3	2	2	3	3	3	3	2	2	3	2	2	2	2	2	3	3	3	3	3	3	4	4	3	3	4	4	4	4	4	4	3	4	4	3	3	3	4	3	3	4	3	3	4
96	1	1	2	3	3	3	3	4	4	3	4	3	3	2	4	4	4	4	5	4	4	5	4	5	4	4	4	4	3	3	3	3	3	3	3	3	3	4	4	5	5	5	5	5	4	4	3
97	2	1	2	2	2	3	3	3	4	4	3	2	3	1	2	2	3	3	4	3	3	3	3	3	3	4	4	4	4	3	4	4	3	3	4	3	4	4	3	3	3	4	4	4	4	4	3
98	1	1	2	5	2	4	4	4	4	3	5	5	5	5	4	5	4	3	5	4	4	5	4	5	3	3	2	2	2	3	4	3	3	3	3	3	3	3	4	5	4	5	5	4	5	4	5
99	1	1	1	1	1	2	1	1	1	3	1	1	1	1	3	2	3	4	3	3	2	2	3	3	3	3	3	3	3	3	3	3	3	3	3	3	4	3	3	4	3	3	3	3	3	4	3
100	2	1	2	3	3	3	3	3	3	5	3	4	3	3	2	3	3	2	4	3	2	2	3	2	2	2	2	2	2	2	3	2	2	2	3	3	3	3	2	2	4	4	3	4	3	4	3
101	1	1	2	3	3	3	3	4	4	4	2	2	2	2	3	3	3	3	3	3	3	3	3	3	3	3	3	3	3	4	5	4	3	3	5	4	5	4	3	4	3	4	4	4	4	4	4
102	2	1	1	2	2	4	3	4	5	4	4	4	3	3	4	4	3	4	4	3	4	4	3	3	3	3	3	3	3	2	4	4	4	3	4	4	4	4	3	4	4	4	4	5	5	5	4
103	2	1	2	2	2	3	2	3	3	3	3	3	3	3	4	4	4	4	3	4	4	3	3	4	3	3	2	2	3	2	2	2	3	3	4	2	3	3	4	4	3	3	4	4	3	3	3
104	2	1	3	5	5	5	5	3	4	4	2	3	4	2	4	3	3	4	4	3	4	4	3	3	5	4	5	4	5	4	5	4	5	4	5	4	4	5	5	5	5	5	5	5	5	5	5
105	2	1	2	3	2	3	3	3	2	1	3	3	3	3	4	3	4	3	3	4	3	3	4	4	1	1	1	2	2	3	3	3	3	3	3	2	1	2	2	2	2	4	4	4	2	2	3
106	2	1	2	4	4	4	4	4	5	4	5	5	3	5	4	5	5	5	5	4	5	5	5	4	4	4	3	3	3	3	3	3	3	3	3	3	3	3	3	5	5	4	4	4	4	5	4
107	2	1	2	3	3	3	3	4	4	4	4	4	4	3	2	2	2	2	2	2	4	4	3	3	1	1	1	1	1	1	2	3	3	4	2	2	1	3	3	4	2	3	4	2	4	4	2
108	1	1	1	4	3	4	4	4	5	4	4	4	4	4	3	3	3	3	4	3	4	4	3	3	4	4	4	3	3	4	5	4	4	4	3	3	4	4	5	4	4	5	5	5	5	3	4
109	1	1	1	5	5	5	5	5	3	3	2	3	3	3	5	5	5	3	3	5	3	3	5	5	3	2	2	2	2	3	3	3	2	2	2	3	2	2	5	5	3	4	5	4	4	4	3
110	2	1	2	3	3	3	4	4	5	5	3	4	3	4	3	3	5	4	3	4	3	4	3	4	4	4	3	3	3	4	4	4	3	2	3	3	5	3	4	4	5	4	5	4	5	5	4
111	1	1	2	3	3	3	3	5	5	5	3	3	3	3	4	3	4	3	4	4	4	3	3	3	3	3	4	3	3	4	5	3	3	3	4	4	3	3	4	5	4	4	3	5	4	5	4
112	1	1	1	5	5	5	5	4	4	4	3	4	4	3	3	2	4	4	4	3	3	3	3	3	5	4	5	4	5	5	3	5	5	5	5	5	5	5	5	4	5	5	5	5	5	5	5
113	2	1	2	3	3	3	3	4	4	4	4	3	3	3	4	2	3	4	4	2	4	3	4	4	3	3	3	3	3	2	2	2	1	1	3	3	3	3	4	3	4	3	4	3	4	3	4
114	1	1	1	3	3	3	3	4	4	4	3	3	3	3	3	3	4	4	3	4	4	3	3	3	3	4	3	3	3	3	4	4	4	3	4	4	4	4	4	4	4	4	4	4	4	4	4
115	1	1	2	3	3	3	3	2	3	3	3	2	3	2	4	3	4	4	4	3	3	4	3	4	2	2	2	2	2	2	2	2	2	2	3	3	3	3	4	3	2	4	3	3	4	4	2
116	1	1	3	4	4	4	4	5	4	5	4	4	4	3	5	4	5	3	4	5	5	4	5	4	3	3	3	3	3	3	3	3	3	4	3	1	2	2	4	5	5	5	5	5	5	5	5
117	1	1	1	3	3	3	3	4	4	4	4	4	3	3	3	3	5	3	5	4	4	4	4	4	5	5	2	2	4	5	4	4	1	1	4	4	4	5	4	5	4	4	5	5	5	5	5
118	1	1	1	3	3	3	3	3	4	3	3	3	3	4	3	3	4	3	3	4	4	4	4	3	4	3	3	4	3	4	4	3	3	3	4	3	4	3	4	4	4	4	4	4	4	4	4
119	1	1	1	3	3	4	2	4	4	4	4	4	4	4	5	5	5	4	5	4	4	4	4	5	5	4	3	3	3	4	4	3	4	3	3	3	4	3	4	5	5	5	5	5	5	5	4
120	1	1	3	2	2	2	1	1	2	2	5	4	4	3	3	3	3	3	4	3	4	4	4	3	2	3	1	1	2	3	3	3	3	3	3	3	3	3	3	3	4	3	3	3	3	3	2
121	1	1	3	4	4	4	3	4	4	4	3	4	3	4	5	4	5	4	5	5	4	4	5	4	5	5	5	5	5	5	5	5	5	5	5	5	5	5	3	4	4	5	5	4	4	4	5
122	1	1	3	2	2	2	2	3	3	2	4	4	3	3	1	3	1	2	1	1	3	2	1	2	3	3	2	3	3	3	3	3	3	3	3	3	3	2	3	3	3	4	4	4	4	3	4
123	1	1	2	4	4	4	4	5	4	4	3	4	5	3	3	4	3	2	4	3	4	3	3	2	5	5	1	5	5	5	5	1	5	1	5	5	5	1	4	5	5	5	5	5	5	3	5
124	1	1	2	4	3	4	4	4	4	3	4	2	4	3	3	3	4	4	4	4	4	4	3	4	2	3	2	2	2	2	2	2	2	2	4	3	5	3	3	5	3	4	4	4	4	4	4
125	2	1	3	3	3	3	3	3	5	5	4	4	4	4	3	4	4	4	4	4	4	3	3	4	2	3	3	2	3	4	3	4	5	4	3	4	4	3	4	4	3	5	5	5	4	4	5
126	2	1	1	3	2	3	3	4	4	5	2	3	4	3	3	3	3	3	4	3	4	4	3	3	2	2	4	4	3	2	4	4	4	3	3	3	2	3	4	3	4	4	4	4	4	4	3
127	2	1	3	3	4	3	3	4	3	3	4	3	3	4	3	2	3	2	2	3	2	4	2	4	2	3	2	2	2	3	3	3	2	2	2	2	2	2	1	2	1	3	3	3	3	3	2
128	1	1	1	3	3	4	4	5	4	3	4	4	4	3	4	3	5	3	5	3	4	3	4	4	4	3	4	3	4	3	4	4	4	3	4	3	4	3	5	4	5	4	4	5	4	5	5
129	2	1	1	4	4	4	4	4	3	4	3	4	4	4	4	5	4	4	5	5	4	5	5	4	3	3	3	3	3	3	4	4	3	3	3	4	4	3	5	5	4	4	5	5	5	5	5
130	2	1	1	3	4	5	3	5	4	3	3	3	3	3	4	4	4	4	5	4	5	4	5	4	3	3	3	2	2	3	3	3	4	2	3	3	3	3	4	3	3	5	5	5	5	5	4
131	2	1	1	3	3	3	4	4	5	4	2	2	4	3	4	3	3	3	2	2	2	3	3	3	2	2	1	2	1	1	1	2	4	4	1	2	2	1	2	3	3	4	4	4	3	3	4
132	1	1	1	5	5	5	5	5	5	5	5	5	5	5	4	4	4	5	4	4	4	4	4	4	3	3	3	3	4	4	4	4	3	3	4	4	3	3	4	4	4	5	5	5	5	3	4
133	1	1	1	3	3	3	4	4	4	3	4	4	3	2	3	3	3	3	1	1	3	3	3	3	3	3	3	4	3	3	4	4	4	4	3	3	3	3	3	4	4	4	4	4	4	3	3
134	2	1	1	4	2	4	5	4	3	4	5	4	5	3	3	4	3	3	3	3	3	3	3	4	3	3	3	3	3	3	3	4	4	3	3	3	3	3	5	4	4	3	4	4	4	5	4
135	1	1	1	3	5	5	5	3	3	3	4	3	4	2	3	5	5	5	5	5	5	5	4	5	3	3	3	3	3	3	3	3	5	3	3	3	3	3	5	4	4	5	5	5	5	5	5
136	2	1	1	3	2	4	3	3	3	3	5	5	5	5	4	4	4	4	4	4	4	4	4	4	3	3	3	3	3	4	3	4	3	3	3	3	3	3	4	5	4	5	4	5	4	4	5
137	2	1	1	3	4	3	3	4	3	4	3	4	3	4	3	3	2	4	2	2	2	4	3	3	2	2	2	2	2	2	2	2	2	2	2	2	2	2	3	3	4	3	4	3	3	3	2
138	2	1	3	2	1	3	3	3	4	3	4	3	2	2	3	2	2	3	3	3	3	3	3	3	3	4	3	4	3	3	4	3	4	3	4	3	4	4	4	3	3	4	3	4	4	3	3
139	1	1	1	3	3	3	3	3	3	3	3	3	3	3	3	4	3	3	2	2	4	4	4	3	3	3	3	3	3	2	3	2	3	3	3	3	3	3	4	3	3	3	3	4	4	4	3
140	2	1	1	3	2	3	3	4	4	3	3	3	3	3	3	3	3	3	5	3	3	3	4	4	3	4	3	2	2	3	4	4	3	2	3	3	3	3	3	3	4	4	4	4	4	4	4
141	2	1	1	4	3	4	3	4	4	4	3	4	4	4	4	4	5	5	4	4	4	3	4	4	4	4	4	3	4	4	4	4	4	3	3	3	3	3	5	4	4	4	5	5	5	5	5
142	2	1	1	4	3	4	5	5	4	3	3	4	5	5	5	5	4	4	5	4	5	5	4	4	3	4	2	2	3	4	4	4	4	4	4	4	3	4	4	4	4	4	4	4	4	4	3
143	2	1	1	3	3	4	4	4	3	5	3	2	2	2	2	3	3	3	4	3	3	4	4	3	3	4	2	2	2	3	4	3	3	3	2	3	4	3	4	3	4	5	4	4	4	3	3
144	1	1	1	4	3	5	4	4	4	4	4	5	3	3	4	3	5	4	5	3	4	5	5	5	4	4	3	3	3	4	5	5	3	3	5	5	5	5	3	4	4	5	4	5	4	3	3
145	1	1	1	3	3	3	3	3	4	5	3	4	5	3	4	2	3	3	3	3	2	4	2	2	2	3	3	3	2	2	3	3	2	2	3	3	3	3	3	4	3	3	4	3	3	3	4
146	1	1	1	2	2	3	3	4	4	3	3	2	3	3	3	3	4	4	4	4	4	4	4	4	3	3	3	3	3	4	4	4	3	3	4	4	4	4	5	3	4	4	4	4	4	4	4
147	2	1	1	3	2	4	3	4	5	4	4	4	3	3	4	3	4	3	4	4	3	4	4	3	2	2	3	4	3	3	4	4	3	3	3	4	4	4	4	5	3	5	5	5	4	3	4
148	2	1	1	4	2	3	4	4	4	4	2	3	3	3	2	2	4	2	2	3	4	4	2	3	1	1	1	1	1	4	3	4	1	1	1	1	1	1	3	4	4	4	2	2	3	3	3
149	2	1	1	3	3	4	3	4	3	4	3	3	4	3	3	3	2	3	4	2	3	3	3	3	3	3	3	3	3	3	3	3	2	1	3	3	3	3	4	5	3	4	5	4	2	2	2
150	2	1	1	4	3	3	5	5	4	5	3	4	3	2	3	3	4	5	4	3	3	3	4	4	3	3	2	3	2	4	3	3	4	3	4	4	4	4	4	5	4	5	5	5	4	3	4
151	2	1	1	2	2	2	2	2	3	3	3	3	2	2	2	3	3	4	4	3	5	4	3	3	3	3	3	3	3	1	3	3	3	3	3	3	3	3	4	3	4	3	4	4	2	2	4
152	2	1	1	3	3	3	3	4	4	4	4	3	3	3	4	4	4	4	4	3	4	3	4	3	4	3	3	3	3	4	3	4	3	3	4	3	3	3	5	4	4	4	4	4	4	4	4
153	1	1	1	3	4	3	4	4	3	4	4	3	4	3	3	4	3	2	3	2	4	4	4	2	3	3	3	3	3	3	4	3	3	3	3	3	3	3	4	4	3	4	5	4	3	3	4
154	1	1	1	1	1	1	1	2	1	3	1	1	1	1	3	3	3	3	2	2	1	3	3	3	2	2	2	2	2	2	4	3	1	1	2	2	2	2	3	3	3	4	4	4	4	4	4
155	2	1	1	3	2	2	2	3	3	3	4	3	3	3	3	2	3	3	3	2	2	3	3	2	2	2	2	2	2	2	2	2	2	2	2	2	3	2	2	2	2	4	3	3	3	3	3
156	2	1	1	4	4	4	4	3	5	4	3	3	4	4	3	3	3	3	4	3	4	4	4	4	4	4	3	2	3	3	4	4	4	4	3	5	4	5	4	5	4	4	5	5	4	4	5
157	2	1	1	4	3	4	3	4	5	5	2	4	4	2	3	3	3	4	4	3	5	5	5	4	4	4	4	4	4	4	4	4	4	4	3	3	3	3	5	4	4	5	5	4	5	5	4
158	2	1	3	3	2	3	3	5	5	5	4	4	4	4	2	3	4	3	4	4	3	3	3	3	3	3	3	3	3	3	3	3	3	3	3	3	3	5	4	4	4	5	5	5	4	2	3
159	1	1	1	3	3	3	3	4	4	4	4	3	3	3	2	2	2	2	4	2	4	4	4	4	4	4	4	4	3	3	4	4	3	3	3	3	3	3	4	3	4	4	4	4	4	4	4
160	2	1	1	4	4	4	5	4	4	4	4	4	4	4	5	4	5	4	5	4	5	5	5	4	3	3	3	3	3	3	3	3	3	3	4	4	4	4	4	4	4	3	5	3	5	5	4
161	2	1	1	3	3	3	4	4	4	4	3	4	3	3	5	3	4	4	4	3	5	5	4	3	5	5	3	3	3	5	5	5	5	5	5	5	5	5	4	4	5	5	5	5	5	5	5
162	2	1	1	4	4	4	4	4	5	5	3	5	4	4	4	3	5	4	5	5	5	4	5	4	3	3	3	2	2	5	5	5	3	3	3	3	3	3	3	4	4	4	4	5	3	5	5
163	2	1	1	2	2	3	3	3	2	4	4	3	2	2	4	4	4	4	4	4	2	2	2	2	3	4	3	3	3	3	3	3	4	3	3	3	3	3	3	3	4	3	4	4	3	4	3
164	2	1	1	3	2	3	3	4	4	4	3	3	3	3	4	4	3	3	2	2	4	2	3	4	3	3	3	3	3	3	3	3	3	3	3	2	3	2	4	3	3	4	4	3	4	3	4
165	2	1	1	4	3	3	3	5	5	4	4	4	4	3	2	2	2	5	2	2	3	3	3	5	3	3	3	2	1	3	4	3	3	2	2	2	3	3	3	3	4	3	4	4	4	3	2
166	2	1	1	4	2	4	4	4	4	2	4	2	4	2	3	3	3	4	3	3	4	4	3	4	3	3	3	3	3	3	3	3	3	3	3	3	5	3	4	4	4	3	4	4	3	4	5
167	1	1	1	2	2	3	2	2	2	3	2	2	2	2	3	3	3	3	4	3	3	3	3	3	5	5	3	5	4	3	3	3	3	3	3	3	3	3	1	3	3	2	3	2	3	4	2
168	2	1	1	2	2	3	3	2	2	4	2	2	2	3	3	4	3	3	3	3	2	4	4	4	2	2	2	2	1	2	1	2	3	3	2	3	2	3	4	3	4	3	4	3	4	3	4
169	2	1	1	3	3	3	3	4	3	4	3	4	4	3	5	4	5	4	5	3	3	5	3	4	2	2	1	2	1	3	4	4	3	3	4	4	4	3	3	4	4	4	5	4	3	5	5
170	2	1	1	3	3	3	3	3	3	3	3	3	3	3	4	3	4	3	3	4	3	4	4	4	2	1	2	2	2	3	3	3	3	3	3	3	3	3	3	3	4	4	4	4	4	3	3
171	2	1	1	3	3	3	3	4	4	4	4	4	4	4	5	5	4	4	4	4	4	5	5	4	3	3	3	3	3	3	4	4	3	3	3	3	3	3	4	5	4	5	5	4	5	5	4
172	2	1	1	1	1	2	2	1	1	1	2	2	2	2	3	4	3	3	4	3	4	3	3	3	2	2	3	2	2	3	2	2	3	3	2	2	2	3	5	3	3	4	5	3	3	3	4
173	2	1	1	3	3	4	3	5	5	3	2	3	3	2	4	4	3	4	3	4	3	3	3	3	3	3	2	3	3	3	4	3	3	4	3	3	5	3	4	4	3	5	3	5	3	3	5
174	1	1	1	3	3	3	3	3	3	3	3	3	3	3	4	3	3	3	4	3	3	3	3	3	3	2	3	3	3	3	4	3	2	2	3	3	3	3	3	3	3	3	4	4	3	4	4
175	2	1	1	3	2	3	3	5	4	5	5	5	5	3	4	5	4	5	4	5	3	5	3	5	3	4	3	3	3	3	4	3	3	3	4	3	4	3	5	4	5	4	5	4	4	5	5
176	2	1	1	2	1	2	1	1	1	1	2	2	2	1	2	2	2	2	2	2	2	1	1	1	2	2	2	2	2	2	4	2	1	1	3	3	2	2	3	3	3	4	4	4	4	3	3
177	2	1	1	5	5	4	3	4	4	3	4	4	4	4	3	2	4	2	3	3	3	3	3	3	3	3	3	3	3	3	4	3	4	3	3	3	3	3	3	4	3	4	4	4	4	5	4
178	2	1	1	2	2	2	2	2	3	3	5	5	5	5	4	4	4	4	5	4	3	4	5	4	5	5	4	5	5	5	5	5	4	4	5	4	5	5	5	4	4	5	5	5	5	5	4
179	2	1	1	3	2	2	3	2	3	2	3	2	4	2	3	3	3	3	3	3	5	3	3	3	2	2	3	3	4	3	2	3	3	3	3	3	3	3	2	3	3	2	3	3	3	3	2
180	2	1	1	3	3	4	3	4	3	4	2	1	2	2	2	1	2	2	1	1	1	1	1	1	3	3	3	3	2	3	3	3	3	3	2	3	3	3	3	3	3	3	4	3	3	4	4
181	1	1	1	2	2	3	3	4	2	2	3	3	3	3	3	3	3	3	3	3	4	3	3	3	4	3	4	4	4	1	1	1	1	1	1	1	1	1	3	4	4	4	4	3	4	3	4
182	2	1	1	3	3	4	3	4	5	4	5	5	5	3	3	4	3	3	3	3	4	3	3	3	3	4	3	3	4	3	5	4	3	3	4	3	4	3	3	4	4	5	5	5	5	4	4
183	1	1	1	4	4	5	5	5	5	5	2	2	2	2	4	4	5	4	4	4	3	3	4	4	5	5	4	2	2	5	5	5	5	5	3	3	4	4	5	5	5	5	5	5	5	5	5
184	1	1	1	5	5	5	5	5	4	4	5	5	5	4	4	4	4	3	4	5	3	4	3	4	3	3	3	3	4	3	3	3	3	3	3	3	3	4	4	5	4	5	5	5	5	5	4
185	1	1	1	3	4	3	3	4	3	3	2	3	2	2	4	3	4	3	3	3	3	3	3	3	4	5	5	5	5	5	5	4	5	5	4	5	5	4	4	4	4	4	4	4	4	4	3
186	1	1	2	2	3	3	3	2	2	2	1	3	2	1	4	2	3	4	4	4	2	3	2	3	3	3	3	3	3	3	3	3	4	4	3	3	3	3	2	2	2	2	4	4	4	4	2
187	2	1	1	2	2	3	3	2	2	4	4	4	4	4	4	4	3	3	2	3	4	3	3	3	2	3	3	2	2	3	3	2	3	2	3	2	3	2	3	3	3	3	4	4	3	3	2
188	2	1	1	4	4	4	4	4	3	5	4	4	3	5	5	4	4	5	4	5	4	4	4	4	5	5	5	5	5	5	5	5	5	5	5	5	5	5	3	3	4	4	4	5	4	4	5
189	2	1	1	3	3	3	4	4	3	5	4	4	4	3	4	4	4	4	3	4	4	4	3	4	5	5	5	4	3	5	4	5	5	4	5	4	4	5	5	5	4	4	5	5	5	5	5
190	2	1	1	4	1	2	3	4	4	2	3	5	5	3	5	5	4	5	4	5	5	5	5	4	5	5	5	5	5	5	5	5	5	5	5	5	5	5	5	4	4	5	5	4	5	4	4
191	1	1	1	5	3	4	2	4	3	4	4	4	3	4	2	3	3	4	3	3	3	3	3	3	2	4	1	4	3	3	3	2	3	4	3	3	3	2	3	3	5	4	5	4	3	3	4
192	2	1	1	3	3	3	3	3	3	3	3	3	3	3	3	2	3	4	2	3	2	3	3	2	2	2	2	2	2	2	2	3	2	2	2	2	2	3	3	5	3	5	3	4	3	3	5
193	1	1	1	4	3	4	4	4	5	3	3	3	3	3	5	5	4	5	5	5	5	5	4	5	3	3	3	3	3	3	3	3	4	4	5	5	5	5	4	4	5	4	5	5	4	5	5
194	2	1	1	4	4	4	4	5	5	4	5	3	4	5	5	5	5	3	3	5	5	5	5	4	3	3	3	4	3	3	4	3	3	3	3	3	3	3	4	4	5	5	5	4	4	5	5
195	2	1	1	4	3	4	4	5	4	4	5	5	5	4	4	4	3	3	4	4	4	3	4	4	4	4	5	4	5	4	5	4	4	5	4	5	4	5	3	4	4	4	5	5	5	4	4
196	2	1	1	4	3	4	3	4	5	4	5	5	5	3	3	2	3	4	3	2	4	4	4	4	3	2	3	3	2	4	4	4	4	4	4	4	4	4	5	4	4	5	5	4	4	5	4
197	2	1	1	4	3	3	4	3	4	3	3	4	3	4	2	2	2	3	3	3	4	4	3	4	3	3	3	3	3	3	4	4	3	3	3	3	3	3	4	4	4	3	3	4	3	5	4
198	1	1	1	4	5	4	3	4	4	4	4	3	4	4	3	3	4	3	4	3	3	3	3	3	3	3	2	3	3	4	4	4	3	2	3	3	3	3	5	4	4	4	3	5	3	5	3
199	2	1	1	3	3	3	4	4	5	3	2	3	3	2	3	3	3	3	3	3	3	3	3	3	4	4	2	4	4	2	2	2	2	2	2	2	2	2	4	3	3	4	3	3	3	4	2
200	2	1	1	2	2	3	3	2	2	2	3	3	3	2	2	2	2	2	4	3	3	3	3	3	3	3	2	3	2	4	4	4	4	4	4	4	4	4	3	3	3	4	4	4	3	2	4
201	2	1	1	2	2	3	2	3	2	3	4	5	3	3	2	2	1	2	3	2	2	3	4	3	3	3	3	3	3	4	3	3	3	2	2	3	3	3	3	4	3	4	3	3	4	3	2
202	1	1	1	3	3	5	4	4	5	5	5	3	4	5	4	5	3	5	3	3	4	3	4	3	4	4	4	4	4	4	4	4	3	3	4	4	4	4	5	4	5	5	5	5	5	5	4
203	2	1	1	3	2	3	3	4	4	4	3	3	3	3	3	3	3	3	3	3	3	3	3	3	2	2	2	2	2	2	2	2	2	2	2	2	2	2	5	5	5	5	5	5	5	5	5
204	2	1	1	4	4	4	4	5	4	4	4	4	4	4	4	4	5	4	5	5	5	5	5	4	3	4	3	3	3	3	4	3	3	3	4	3	3	3	5	4	4	4	4	5	4	4	5
205	2	1	1	2	3	3	3	5	3	3	5	5	5	1	3	3	5	4	4	5	4	3	3	3	4	3	3	3	3	4	3	3	3	3	4	4	4	3	4	4	4	5	5	4	4	4	4
206	2	1	1	3	3	4	4	4	4	5	3	3	3	2	3	3	3	3	3	3	3	3	3	3	3	3	4	3	3	3	3	3	3	3	3	2	3	2	4	3	4	4	4	4	4	4	3
207	2	1	1	5	4	4	3	5	4	3	3	4	2	3	2	3	3	4	3	3	3	3	2	3	3	4	2	2	3	2	3	3	3	4	3	4	4	3	4	3	4	5	4	4	4	3	3
208	2	1	1	2	2	4	2	3	3	2	4	4	3	3	3	3	3	3	4	2	2	3	3	3	3	3	2	2	2	3	3	3	2	3	2	3	3	2	2	2	2	3	3	3	3	3	3
209	2	1	1	3	2	3	3	5	4	4	3	3	3	3	3	4	4	3	4	3	4	3	4	5	4	4	4	4	4	4	4	4	3	2	3	3	4	3	5	4	5	4	4	5	4	4	4
210	2	1	1	4	4	5	5	4	5	3	1	3	3	3	3	2	4	4	4	2	3	3	3	3	3	3	3	3	3	3	3	3	3	2	3	2	3	3	4	4	3	4	4	4	4	3	4
211	1	1	1	4	3	4	4	4	3	3	4	4	4	4	5	4	4	4	5	5	3	4	4	3	5	5	5	5	5	5	5	5	5	5	5	5	5	5	3	2	2	3	3	3	3	2	2
212	2	1	1	4	2	4	3	4	4	4	3	3	3	3	4	4	4	4	4	3	4	3	4	4	4	4	3	4	3	3	4	3	3	3	4	4	4	4	3	4	3	5	5	5	5	5	4
213	2	1	1	5	5	5	5	5	4	3	3	4	4	4	2	4	4	3	3	2	3	4	4	3	4	4	3	3	3	4	4	4	3	3	3	3	4	3	4	4	4	4	5	5	4	5	5
214	2	1	1	3	3	4	5	4	4	5	1	1	1	1	2	2	4	3	4	2	3	4	4	3	3	3	3	3	3	3	3	3	3	3	3	3	3	3	5	4	3	2	3	4	4	4	3
215	2	1	1	3	3	3	3	4	4	4	2	2	2	2	5	4	4	3	4	3	5	3	5	5	4	4	3	2	2	4	4	4	4	4	4	4	4	4	4	5	4	5	4	5	4	4	4
216	1	1	1	3	3	4	4	3	3	4	3	4	4	4	5	3	3	3	4	5	4	4	4	4	3	3	4	4	4	3	3	4	3	4	3	3	4	4	4	4	3	4	5	5	5	5	5
217	1	1	1	2	2	3	3	3	4	2	3	3	2	3	3	2	4	2	4	2	2	3	2	3	4	4	3	3	2	3	4	4	3	3	3	3	3	3	3	3	3	3	4	4	3	3	2
218	2	1	1	3	2	3	2	4	2	4	3	2	3	1	3	3	3	3	3	3	3	3	3	3	1	1	1	1	1	1	1	1	4	3	2	2	2	2	3	3	3	3	4	4	4	4	4
219	2	1	1	3	3	4	4	3	4	4	3	3	3	3	3	2	3	3	3	2	3	3	2	3	3	3	3	3	3	3	3	3	3	3	3	3	4	3	4	3	4	3	4	3	4	3	4
220	2	1	1	4	3	4	4	5	4	5	4	4	4	4	4	2	3	4	3	3	2	3	4	3	3	4	2	2	2	4	4	4	3	4	4	3	3	3	5	4	4	4	4	4	5	4	3
221	2	1	1	3	3	4	3	5	3	4	2	3	3	3	3	3	4	3	3	4	3	4	3	4	3	3	3	3	3	3	3	3	3	3	3	3	3	3	4	4	3	5	3	3	4	4	4
222	2	1	2	3	3	3	4	5	3	4	4	3	3	3	3	3	3	3	4	3	4	3	3	3	3	3	3	3	3	3	3	3	3	1	3	3	3	3	4	4	4	4	4	4	4	3	3
223	1	1	1	3	2	2	4	4	4	4	4	4	4	3	3	3	3	3	4	4	4	4	3	4	3	3	3	3	4	3	3	3	3	3	3	3	3	3	4	4	3	4	4	4	4	4	4
224	2	1	1	3	3	3	3	4	3	4	3	4	4	3	3	3	3	3	3	3	3	3	3	3	3	3	2	3	3	3	5	5	3	2	3	3	4	3	3	4	4	4	4	4	3	4	4
225	2	1	1	3	2	3	2	2	3	3	4	5	4	5	4	3	3	3	4	3	3	3	4	4	3	3	3	3	3	3	3	3	3	3	3	5	5	4	4	3	4	3	5	5	5	3	5
226	2	1	1	3	2	3	2	4	3	3	2	3	1	2	3	3	2	3	4	2	2	3	3	3	2	2	2	2	2	3	3	3	3	3	2	2	2	2	4	5	3	4	4	5	5	4	5
227	2	1	1	2	2	3	3	4	4	4	3	2	3	3	3	3	3	3	3	3	3	3	3	3	3	3	1	3	3	2	5	3	3	3	4	3	3	2	2	3	3	4	4	4	4	3	3
228	1	1	1	3	2	3	4	4	4	4	2	3	2	3	3	3	3	3	4	3	3	3	3	3	2	2	2	2	2	2	4	2	2	2	2	2	2	2	1	1	1	3	3	3	2	3	2
229	1	1	1	4	4	3	4	5	4	5	3	4	3	4	3	3	3	3	3	3	3	3	3	3	4	3	4	3	4	3	4	3	4	3	4	3	4	3	3	5	5	4	4	5	5	4	4
230	2	1	1	2	2	3	3	4	2	2	3	3	3	2	3	2	2	3	4	3	3	3	2	2	4	4	3	3	4	4	4	4	4	4	4	4	4	4	2	4	3	4	4	4	4	4	3
231	2	1	1	5	5	5	5	5	5	5	5	4	4	3	3	3	3	3	4	3	3	3	3	2	3	4	3	3	3	4	4	4	3	4	4	3	4	4	4	5	5	4	5	4	5	4	5
232	2	1	1	4	3	4	4	4	5	5	3	3	3	3	3	3	3	4	4	4	4	4	4	4	3	3	4	5	4	3	3	3	3	3	3	3	3	3	5	3	5	5	4	4	4	4	5
233	2	1	1	1	1	1	1	1	3	3	5	4	4	5	2	3	2	3	4	2	2	2	3	2	2	2	2	3	3	2	2	3	3	1	3	3	2	3	5	5	3	5	5	5	5	4	4
234	1	1	1	3	3	3	3	3	3	3	3	4	3	3	5	5	4	5	5	4	4	5	4	5	3	3	3	3	3	4	4	4	3	3	3	3	3	3	4	5	4	4	5	4	5	4	5
235	1	1	1	4	5	3	3	5	5	4	3	2	2	2	2	1	3	4	3	2	4	4	5	2	4	3	3	3	3	4	4	4	3	3	3	3	3	3	3	3	4	5	4	4	4	3	4
236	1	1	3	2	2	3	3	2	3	3	3	3	3	3	2	1	2	3	1	2	3	3	3	3	2	2	2	2	3	2	3	3	2	2	3	3	3	3	3	4	4	4	3	5	4	4	4
237	1	1	1	3	3	3	5	4	3	5	5	5	5	5	2	4	3	4	2	3	4	2	3	4	3	3	2	3	3	3	3	3	2	3	3	3	3	3	5	3	4	4	4	4	4	4	4
238	1	1	2	3	3	3	3	4	4	4	3	3	3	3	2	2	4	4	4	2	2	4	2	2	2	2	2	2	2	3	3	3	3	2	3	2	3	2	3	3	3	3	3	3	3	3	3
239	1	1	2	3	3	3	3	4	4	5	2	2	2	2	3	2	3	3	3	3	3	3	3	3	2	2	2	2	2	3	2	2	1	1	4	4	3	3	3	4	4	4	3	4	4	4	4
240	1	1	3	2	2	3	2	2	3	3	2	3	1	2	3	3	3	3	4	3	4	3	3	3	3	4	3	3	2	3	4	3	3	2	2	3	2	3	4	5	5	5	5	5	5	5	4
241	1	1	1	2	3	2	2	2	3	3	4	4	4	4	5	4	4	5	5	5	2	4	5	4	4	3	4	3	4	3	3	4	4	3	4	3	4	3	4	4	4	5	5	5	5	4	2
242	1	1	2	3	3	3	4	4	5	4	4	2	3	3	3	3	3	3	3	3	3	3	3	3	3	3	3	3	2	2	3	3	2	2	2	2	3	3	4	3	4	4	4	4	4	3	4
243	1	1	1	3	3	3	3	2	2	3	1	1	1	1	1	1	1	1	2	1	1	1	1	1	3	3	2	2	2	3	3	3	2	2	2	2	2	2	3	3	3	3	4	4	4	4	4
244	1	1	2	5	4	4	5	5	5	5	3	5	5	5	4	4	4	4	3	4	4	3	3	4	3	3	2	2	1	2	3	1	2	2	2	2	2	2	3	3	2	3	2	3	3	2	3
245	1	1	1	3	3	3	3	4	3	4	4	3	4	3	3	3	3	4	4	4	4	3	3	4	3	3	3	3	3	3	3	3	3	3	3	3	3	3	4	4	4	4	4	4	4	4	3
246	1	1	2	4	4	4	4	5	4	4	4	4	4	4	3	3	3	3	3	3	3	3	3	3	4	4	4	4	3	4	4	4	3	3	4	4	4	4	5	4	4	4	4	5	5	4	4
247	1	1	1	2	3	3	3	4	4	5	3	3	3	2	4	3	3	3	3	3	3	3	3	3	3	4	3	3	3	3	4	2	2	2	3	3	2	3	3	4	4	3	4	3	3	4	5
248	1	1	2	2	3	2	3	4	2	3	3	2	3	2	4	3	4	3	4	4	3	3	4	4	2	3	1	2	1	3	3	3	3	3	3	3	3	3	3	3	3	3	4	3	3	3	4
249	1	1	1	3	3	3	3	5	3	5	3	3	3	3	4	4	4	4	4	4	4	4	5	5	4	4	4	4	4	4	4	4	1	1	4	4	4	4	5	5	4	5	5	5	5	4	5
250	2	1	2	4	4	4	4	5	4	4	3	3	3	3	4	5	5	5	4	5	5	5	5	5	4	3	4	3	4	5	3	4	3	5	4	4	5	4	3	3	4	4	4	4	4	3	4
251	1	1	2	4	4	4	4	5	4	4	3	3	4	3	4	4	5	4	5	4	3	4	3	3	5	5	5	5	5	5	5	5	4	4	5	5	5	5	5	4	4	5	5	5	5	4	4
252	2	1	1	4	5	5	4	5	4	3	3	4	3	4	3	4	4	4	4	3	4	4	4	4	3	5	2	5	5	5	5	5	5	5	5	5	5	5	5	4	4	4	5	5	5	4	4
253	1	1	2	4	4	5	5	5	4	5	4	4	4	4	4	4	4	5	5	5	5	5	5	3	5	5	5	5	5	5	5	5	5	5	5	5	5	5	2	2	3	4	4	4	4	4	3
254	1	1	1	5	2	3	5	5	2	4	5	5	4	4	5	5	5	5	5	5	5	5	5	5	3	4	3	3	4	3	3	3	4	3	3	3	4	3	4	5	5	5	4	4	4	5	5
255	1	1	2	4	5	4	5	4	5	5	2	3	2	3	4	4	3	2	4	4	4	4	4	5	3	4	3	4	4	3	4	4	4	3	4	3	4	3	4	5	4	5	4	5	4	5	5
256	1	1	1	3	3	3	4	3	4	4	3	3	3	4	3	4	3	3	4	3	4	3	3	4	3	3	3	3	3	3	3	3	5	5	3	3	3	3	4	4	4	4	4	4	4	4	4
257	1	1	1	3	2	3	2	3	3	2	3	2	3	3	5	5	4	5	4	4	5	5	5	3	3	3	2	2	2	2	4	2	2	3	3	3	3	2	4	4	3	5	5	5	5	5	4
258	1	1	2	3	1	3	3	4	3	2	2	3	3	2	3	3	3	3	4	3	4	3	4	4	3	4	3	2	3	3	4	3	3	3	3	4	4	3	2	3	3	4	4	4	4	4	4
259	1	1	1	4	5	4	3	3	5	5	3	2	2	2	3	2	2	2	2	2	2	2	2	2	3	2	2	2	2	2	2	2	2	3	2	2	3	2	2	3	4	2	2	2	2	2	2
260	1	1	2	2	2	2	2	3	3	3	3	4	4	4	3	3	3	3	4	3	3	3	3	3	2	2	2	2	2	2	4	3	2	3	3	3	3	3	3	3	3	3	3	3	3	3	3
261	1	1	2	5	4	4	5	5	4	5	3	3	2	2	5	5	5	5	5	4	4	4	5	5	4	3	4	3	3	2	4	3	3	4	3	3	4	3	4	5	4	5	5	5	5	5	5
262	1	1	1	2	2	3	2	3	3	3	4	2	4	2	2	2	2	4	3	3	3	3	3	3	4	4	3	3	3	4	4	4	4	4	4	3	4	4	3	4	2	4	4	4	4	4	3
263	1	1	2	4	3	4	4	4	4	4	3	3	3	3	4	3	4	4	3	4	4	3	4	4	3	3	3	3	3	4	4	4	3	2	4	3	3	3	4	4	5	5	4	4	4	4	4
264	2	1	1	5	2	2	4	4	3	3	4	3	3	3	3	4	3	3	3	4	3	3	3	4	1	1	1	2	2	2	4	3	2	1	3	2	3	3	2	3	3	4	4	4	3	3	3
265	1	1	1	4	4	4	5	3	5	3	3	2	2	2	2	4	3	4	4	3	4	3	2	2	2	3	3	3	4	4	5	5	3	3	3	4	3	4	4	4	4	4	4	4	4	3	4
266	1	1	1	2	2	2	3	2	3	5	3	1	1	3	1	2	2	2	2	2	1	1	2	1	3	3	2	3	2	3	3	3	3	3	3	2	3	3	3	4	3	4	5	4	4	4	3
267	1	1	2	5	4	5	4	4	4	5	5	5	5	5	4	4	2	3	2	4	4	4	2	4	4	4	4	4	3	4	3	4	4	4	4	4	3	4	5	5	4	5	5	5	5	5	4
268	1	1	1	3	3	3	4	4	4	4	3	3	3	3	3	4	4	4	4	3	3	4	3	4	3	3	3	3	3	4	4	3	3	3	3	3	3	3	5	4	3	4	3	5	4	4	4
269	1	1	2	4	3	4	4	5	4	5	4	3	3	3	4	4	4	4	4	4	4	3	4	3	4	4	4	4	4	3	3	3	4	4	4	4	4	4	5	4	5	5	5	5	5	4	4
270	1	1	1	3	3	3	3	4	4	4	4	4	4	4	4	4	4	4	4	4	4	4	4	4	5	4	4	4	4	3	4	3	4	3	4	3	4	3	4	5	3	5	5	5	5	5	5
271	1	1	1	2	2	4	2	2	2	4	2	2	4	4	2	1	1	3	2	1	3	2	3	1	1	1	1	2	1	2	4	2	1	1	4	4	3	3	5	4	4	5	5	5	5	4	5
272	1	1	2	2	1	2	1	2	3	2	3	4	3	3	3	3	3	3	4	2	2	4	4	3	2	2	2	2	2	2	2	2	5	5	2	2	2	2	3	4	4	4	4	4	4	4	3
273	1	1	3	2	1	2	2	2	3	2	1	2	1	3	4	5	4	5	4	5	4	5	4	5	3	3	3	3	3	2	4	3	2	2	3	2	3	3	5	4	4	5	5	5	5	5	4
274	1	1	1	3	3	3	2	3	4	4	2	4	3	3	3	3	3	3	4	3	3	3	3	3	4	3	2	3	3	2	3	3	2	3	3	3	3	3	3	4	3	4	3	3	4	3	4
275	1	1	3	4	4	2	4	4	3	2	4	4	3	2	3	3	3	3	3	3	3	3	3	3	3	3	3	3	3	3	3	3	3	3	3	3	4	3	3	3	3	4	4	4	4	4	4
276	1	1	2	1	1	2	2	2	3	3	2	2	2	2	3	3	3	2	3	2	2	4	4	4	2	2	2	2	2	3	3	3	2	1	2	2	2	2	5	5	4	4	5	5	5	3	4
277	1	1	2	3	1	3	2	2	3	2	3	4	4	2	2	2	2	2	4	2	2	4	3	2	4	3	3	4	3	3	3	4	3	3	3	3	3	4	3	3	3	3	3	3	3	3	3
278	1	1	1	3	2	4	3	4	4	4	1	3	3	2	3	3	3	3	4	3	3	3	3	3	3	4	3	5	3	3	3	3	3	3	3	3	3	3	4	4	4	4	3	3	4	4	3
279	1	1	1	3	3	3	4	4	5	4	3	4	4	3	3	3	3	3	3	3	4	3	3	4	2	2	2	2	2	2	2	2	2	2	2	3	3	3	2	3	3	3	5	3	4	4	4
280	1	1	1	5	3	3	5	4	4	5	5	5	4	5	5	5	5	5	4	4	4	4	5	5	3	3	3	3	3	4	4	3	3	3	3	3	4	3	4	5	5	4	5	4	5	5	5
281	1	1	1	4	4	4	4	3	3	5	4	4	4	5	3	2	3	3	4	3	2	4	3	2	3	3	3	3	3	3	1	2	3	3	3	3	3	3	4	4	4	4	4	4	4	3	3
282	2	1	2	5	4	5	5	4	4	5	1	1	2	2	3	4	4	4	4	4	4	4	3	4	3	3	3	4	4	4	4	4	4	4	4	4	4	4	3	4	5	5	4	5	5	4	5
283	1	1	1	1	1	1	3	1	2	2	5	5	5	5	3	3	3	3	4	3	4	3	3	3	3	3	3	3	3	2	3	1	3	3	3	3	3	3	4	4	2	2	2	4	4	2	4
284	1	1	2	3	3	3	3	4	4	4	3	3	3	3	5	5	5	5	5	5	5	5	5	5	3	5	5	5	3	5	3	5	5	5	3	5	5	3	4	4	4	4	4	4	4	4	3
285	1	1	1	5	5	5	5	5	4	5	5	5	5	5	3	3	3	4	4	3	4	3	3	3	5	5	3	3	3	4	4	4	4	4	4	3	4	3	5	4	4	5	5	5	5	5	5
286	1	1	1	3	3	3	5	3	4	4	4	4	4	4	3	4	3	3	5	3	3	3	3	4	3	3	3	3	3	3	3	3	3	3	3	3	3	3	3	2	2	2	2	3	4	2	3
287	1	1	1	3	3	3	4	5	4	5	5	3	5	4	4	4	4	3	4	4	4	4	5	4	4	4	5	4	4	4	4	4	4	3	4	5	4	5	3	4	5	5	5	3	4	4	5
288	1	1	1	4	3	4	4	5	4	5	5	5	4	4	3	4	4	3	4	4	4	3	3	4	3	4	4	4	4	4	4	4	4	4	4	4	4	4	5	5	3	5	5	5	5	5	5
289	1	1	1	4	4	5	5	4	5	5	4	4	4	4	4	5	4	5	5	5	5	4	5	4	3	3	3	3	4	2	3	3	3	2	4	2	4	3	5	4	5	4	4	3	5	4	4
290	1	1	1	5	5	4	4	4	3	3	4	4	4	4	3	3	4	3	3	3	3	4	3	4	4	3	3	3	4	4	4	4	4	3	4	3	4	3	3	4	3	5	5	5	5	5	5
291	1	1	1	2	2	2	2	2	3	3	2	2	2	2	3	3	3	3	3	3	3	3	3	3	5	4	2	4	3	4	3	4	5	2	3	3	3	3	3	2	3	3	4	4	3	3	5
292	1	1	2	3	3	3	3	3	5	4	3	3	3	3	3	4	4	4	4	4	4	4	3	4	4	3	4	3	4	3	4	3	4	4	4	4	4	3	4	4	4	4	4	4	5	5	5
293	2	2	2	3	3	3	3	4	3	5	3	3	3	3	5	4	3	4	3	4	3	5	4	5	1	1	1	2	2	2	2	2	2	2	5	5	5	5	2	2	3	3	3	2	3	2	3
294	1	1	1	3	4	3	3	3	2	4	3	3	3	3	3	3	3	3	4	4	4	3	4	4	3	3	3	3	3	3	3	3	3	3	3	3	3	3	4	4	4	4	4	3	4	3	4
295	1	1	2	5	5	5	5	4	5	4	2	3	3	3	3	4	4	4	4	2	5	3	3	3	5	5	5	5	5	5	5	5	5	5	5	5	5	5	4	4	4	5	5	5	5	5	5
296	1	1	1	3	4	4	4	4	4	4	4	4	4	4	5	5	5	5	5	5	5	5	4	4	3	3	3	3	3	1	2	3	3	3	3	3	3	3	4	5	5	5	5	5	5	5	4
297	1	1	1	2	3	3	3	3	4	2	2	3	3	3	2	2	2	2	2	1	3	2	2	2	3	3	3	3	3	3	3	3	3	2	3	3	3	3	3	3	3	4	4	4	3	3	3
298	1	1	1	4	4	4	4	4	4	3	3	3	3	2	5	3	5	5	3	3	3	5	4	4	5	5	3	4	4	5	5	5	4	4	5	5	5	5	5	4	4	5	5	5	5	5	5
299	1	1	1	4	3	4	4	4	4	4	3	3	3	3	2	3	3	3	4	2	4	4	4	4	3	3	3	3	3	4	5	4	3	3	3	3	3	3	4	4	4	4	4	4	4	4	4
300	1	1	1	2	2	2	2	2	3	2	2	2	3	1	3	3	3	3	3	3	3	3	3	3	3	3	3	3	3	3	3	5	3	3	3	3	3	3	3	3	2	4	3	3	3	2	2
301	1	1	2	5	4	5	4	4	4	5	4	4	4	5	2	2	2	2	4	2	4	4	4	4	5	4	3	3	5	5	4	4	3	4	4	4	3	3	4	5	4	5	5	5	4	4	5
302	1	1	2	5	3	5	5	4	4	5	5	5	5	5	4	5	4	4	4	5	4	4	4	5	4	4	4	3	3	3	3	4	3	4	3	4	3	3	3	5	5	4	4	4	4	4	5
303	1	1	1	3	3	3	3	3	4	4	3	4	3	4	3	3	3	3	4	3	3	3	3	3	2	2	3	3	3	3	3	3	3	3	3	3	3	3	3	4	3	5	4	4	5	2	3
304	1	1	1	3	2	3	3	4	4	3	2	3	3	1	3	1	2	4	3	2	4	4	3	3	3	3	3	3	3	3	3	3	3	2	3	3	3	3	2	4	3	4	4	2	4	2	3
305	1	1	1	5	5	5	5	4	5	5	3	3	3	3	4	3	3	4	4	4	4	4	3	3	5	5	5	5	5	5	5	5	5	5	5	5	5	5	3	4	3	5	5	5	5	5	5
306	2	1	2	1	1	2	1	2	1	2	3	3	3	3	4	3	2	2	2	3	3	2	3	2	4	4	4	3	3	4	4	4	4	4	4	4	4	4	2	3	3	2	3	2	3	2	2
307	1	1	1	5	3	4	4	4	5	4	3	5	5	5	5	5	5	5	5	5	5	5	5	5	2	2	2	2	2	5	5	5	2	2	2	2	4	4	3	5	4	4	5	5	5	5	4
308	1	1	1	3	2	3	2	3	3	3	5	5	5	2	4	3	4	3	4	3	4	3	3	3	4	4	3	4	3	3	4	4	3	3	3	3	3	3	4	5	4	5	3	3	4	3	4
309	1	1	3	3	3	3	3	4	4	4	3	3	3	3	3	3	4	4	4	4	4	3	4	4	3	3	2	1	2	3	4	3	3	2	3	3	3	2	4	3	3	4	4	4	4	4	4
310	2	1	3	2	3	3	3	2	3	2	4	4	3	2	3	3	3	3	2	3	2	3	3	3	4	3	4	3	3	1	1	1	1	1	1	1	1	1	3	3	3	3	4	4	4	4	3
311	2	1	3	3	3	2	2	3	2	3	4	3	4	4	3	4	3	3	3	3	4	4	3	3	2	2	1	3	2	5	5	5	4	4	3	3	2	2	3	2	3	4	4	4	4	4	4
312	2	1	3	2	2	3	3	3	4	4	3	3	3	3	2	2	2	4	4	2	4	4	4	3	3	3	3	2	2	3	3	4	3	2	3	3	4	3	4	4	4	4	3	4	4	2	2
313	2	2	3	4	4	4	5	4	5	4	4	4	3	5	4	5	5	4	5	4	4	5	4	5	3	4	3	2	2	5	4	3	4	2	4	3	3	4	4	3	3	5	3	4	5	4	3
314	2	2	3	3	2	2	3	2	2	3	3	3	4	3	2	2	2	3	4	2	3	3	2	2	2	2	2	2	2	2	2	2	5	5	2	2	2	2	4	4	5	5	5	5	3	3	4
315	2	2	3	2	3	3	3	2	3	2	2	3	2	2	3	2	4	4	4	3	2	3	3	3	3	3	4	4	4	4	4	4	4	3	3	3	3	3	3	3	4	4	4	4	3	3	3
316	2	2	3	4	3	4	3	4	3	4	3	4	3	4	5	4	4	3	4	5	5	5	4	5	3	3	3	3	3	3	3	3	3	3	3	3	4	4	3	4	5	5	5	5	5	5	5
317	2	1	3	3	3	4	4	5	5	3	3	4	4	3	5	5	5	5	5	5	5	5	5	5	3	4	4	3	3	4	5	4	4	4	4	4	4	3	5	4	4	5	4	5	4	4	5
318	1	2	3	4	3	3	3	4	4	4	4	3	3	3	2	3	3	3	1	3	3	3	3	3	3	3	2	2	2	3	3	3	3	3	3	3	3	2	3	4	4	3	3	3	3	4	3
319	2	2	3	4	1	3	3	4	5	5	4	4	5	5	3	3	3	3	3	3	3	3	3	4	4	4	3	3	3	4	2	4	3	4	4	3	3	3	3	3	3	4	4	5	5	5	5
320	2	2	3	3	2	3	2	4	2	4	3	3	3	3	2	4	2	3	3	2	3	4	2	3	1	1	1	1	1	1	1	1	1	1	1	1	1	1	4	4	4	3	4	3	3	4	3
321	2	2	3	2	2	3	2	3	2	2	4	4	4	4	5	4	5	4	3	3	3	4	4	4	2	3	3	2	4	5	5	5	3	2	3	3	3	3	4	4	4	4	4	4	4	4	3
322	2	2	3	3	3	3	3	3	3	2	1	3	3	1	3	4	3	4	2	3	4	3	3	3	3	3	3	3	3	3	3	3	3	3	1	3	1	3	3	3	3	3	3	3	3	3	3
323	1	2	3	3	3	3	3	3	4	4	3	3	3	3	3	2	4	4	2	3	4	4	4	4	3	3	3	3	3	5	3	5	3	3	3	3	3	3	5	3	3	4	4	3	5	4	4
324	2	2	2	3	3	3	4	3	3	4	3	4	4	4	4	5	5	4	5	4	4	4	5	4	4	5	4	5	4	5	4	5	4	4	5	4	4	5	5	3	3	4	5	5	5	5	4
325	2	2	3	3	2	3	3	4	4	4	2	4	3	3	3	4	4	4	5	3	4	3	3	3	3	3	5	3	3	3	3	3	3	3	5	5	5	3	4	4	4	5	5	5	4	4	4
326	2	2	3	3	3	4	4	3	5	3	5	4	4	3	2	2	2	2	4	4	4	4	2	2	3	3	3	2	2	3	4	4	2	2	2	3	4	2	2	3	4	5	3	5	4	4	3
327	1	2	3	5	3	5	5	4	4	5	5	5	5	5	5	5	5	5	4	4	4	5	5	3	3	3	3	3	3	3	3	3	3	3	4	3	4	4	4	4	4	4	4	4	4	4	3
328	2	2	3	3	2	4	4	5	5	4	3	3	4	3	4	3	3	3	4	4	4	4	4	2	4	3	3	4	4	4	3	3	4	3	4	3	3	3	4	4	4	4	5	5	5	5	5
329	2	1	3	3	4	3	4	3	3	4	4	3	4	3	3	3	3	4	3	4	3	3	4	4	3	5	3	3	3	3	3	3	3	3	3	3	3	3	3	4	4	5	4	4	5	3	3
330	2	2	3	3	3	3	3	5	5	5	3	2	4	3	1	1	1	3	3	1	3	3	3	4	3	2	3	2	3	2	3	3	3	3	3	3	3	3	3	3	3	3	3	3	3	3	3
331	2	1	3	3	3	4	3	3	5	4	5	3	3	4	4	3	4	3	4	4	3	3	4	4	5	5	5	3	5	5	5	5	3	5	4	5	5	5	5	5	5	5	5	5	5	5	5
332	2	1	3	4	3	3	4	5	4	5	3	4	4	4	4	4	3	2	4	4	3	4	2	4	3	4	3	3	3	3	3	3	3	3	3	3	3	3	4	5	4	4	4	5	4	4	4
333	2	1	3	2	2	2	2	3	3	2	2	2	2	2	4	2	3	3	3	3	3	3	2	2	2	2	2	2	2	2	2	2	5	5	2	2	2	2	5	4	4	5	5	4	4	4	3
334	1	1	3	3	3	3	3	4	4	3	3	3	3	3	4	3	2	3	4	4	4	3	2	4	3	4	2	2	2	4	5	4	3	1	2	2	2	2	3	3	3	3	4	4	4	4	4
335	2	1	3	3	3	2	3	3	3	2	3	4	3	3	3	3	3	3	3	3	3	3	3	3	2	2	2	2	2	2	4	2	2	2	2	2	4	3	3	4	3	4	4	4	4	4	4
336	2	1	3	3	4	4	3	3	4	3	3	4	3	4	5	5	5	4	5	4	5	5	4	5	3	3	2	3	3	5	5	5	3	2	4	4	4	3	4	5	5	5	5	5	5	5	5
337	2	1	3	4	2	3	4	3	2	4	3	3	3	3	3	3	3	3	3	3	3	3	3	3	3	3	3	2	3	3	4	3	4	3	3	2	2	1	3	3	3	4	4	4	3	3	3
338	2	1	3	2	2	3	3	2	3	3	2	2	2	4	2	2	2	2	2	2	4	3	3	3	4	3	3	4	4	3	4	4	3	3	4	3	4	3	3	3	3	2	4	2	3	4	2
339	2	1	3	5	4	5	5	4	3	5	4	4	4	4	5	5	5	5	4	5	5	5	4	5	3	3	3	3	3	4	4	4	3	3	4	3	3	3	4	4	4	4	4	5	5	4	4
340	2	1	3	3	2	3	3	5	5	4	4	5	4	3	5	5	4	3	5	4	5	5	4	5	4	5	4	5	4	5	4	5	5	4	5	4	5	4	5	4	5	4	5	5	3	3	3
341	2	1	3	2	3	2	3	2	4	2	4	3	3	2	3	3	3	3	4	3	2	3	3	3	2	2	2	2	2	2	2	2	5	5	2	2	2	2	3	3	4	4	4	4	3	4	3
342	2	1	3	3	3	3	3	4	4	3	3	3	3	3	4	3	4	3	3	4	4	3	1	3	3	3	2	3	3	4	4	4	2	2	3	3	3	2	3	3	4	4	4	4	4	3	3
343	2	1	3	2	2	2	2	3	3	2	3	3	2	1	4	4	4	4	3	2	3	4	4	4	3	3	3	3	3	3	3	3	3	3	3	3	3	3	3	4	3	4	3	3	4	3	3
344	1	1	3	1	2	3	2	1	2	2	2	2	3	4	3	2	3	4	4	3	2	2	3	4	4	4	3	4	4	4	4	4	4	3	4	4	4	4	3	3	3	3	4	4	4	4	3
345	2	1	3	3	3	4	4	4	3	3	5	4	5	4	5	5	5	5	5	4	5	5	5	5	4	4	4	4	4	4	4	4	1	1	4	4	4	4	4	4	4	4	4	4	4	4	4
346	2	2	3	3	3	3	4	4	5	5	4	3	2	2	3	2	3	3	3	4	2	3	4	4	3	3	3	3	3	3	3	3	3	3	3	3	3	3	3	4	4	4	4	4	3	4	4
347	2	2	3	3	3	4	4	4	4	4	2	3	3	3	4	4	3	3	4	4	4	4	3	4	4	3	4	4	3	3	3	4	4	3	3	3	3	3	4	5	3	4	5	4	5	4	4
348	1	1	1	3	3	3	5	5	4	3	3	3	3	3	3	4	4	4	4	3	2	4	4	2	3	3	4	3	3	4	4	4	3	3	3	3	3	3	4	4	4	4	4	4	4	4	4
349	1	1	1	4	3	4	4	4	4	3	4	4	3	3	4	5	5	4	5	5	4	4	4	4	3	3	3	3	3	3	3	3	2	2	3	3	3	3	5	4	5	4	4	5	4	4	5
350	1	1	1	4	4	4	4	4	4	4	5	5	5	5	4	3	3	3	3	4	3	3	4	3	5	5	5	5	5	5	5	5	5	5	5	5	5	5	5	4	5	5	5	5	3	5	5
351	1	1	1	5	4	5	5	4	4	5	5	5	5	5	3	3	3	4	5	4	5	5	5	5	2	3	3	3	3	3	3	3	3	2	3	3	4	3	4	5	4	5	5	5	5	5	4
352	2	1	1	5	3	5	5	4	4	4	3	4	4	4	3	4	3	4	4	3	4	4	5	5	4	3	2	3	3	4	4	4	4	4	4	5	4	4	5	5	4	5	5	5	5	5	5
353	1	1	1	4	5	4	5	5	4	5	3	3	4	3	5	4	4	5	4	5	5	5	4	4	5	5	5	5	5	5	5	5	5	5	5	5	5	5	4	3	4	4	4	4	4	3	4
354	1	1	2	3	3	3	3	4	4	4	4	4	3	3	3	3	4	4	5	4	4	4	3	4	4	4	4	4	5	3	3	3	3	3	3	3	3	3	4	3	4	4	5	5	5	5	4
355	1	1	2	3	2	3	2	3	2	4	2	3	2	2	2	2	2	2	4	4	4	4	4	4	2	4	4	3	3	1	3	2	1	1	2	2	2	2	3	5	4	3	3	4	5	3	5
356	1	1	1	4	3	3	3	4	3	4	3	4	4	3	2	3	3	3	4	2	3	3	3	3	2	2	1	3	1	3	3	3	3	3	3	3	3	3	3	3	3	4	2	4	4	4	3
357	1	1	1	3	3	2	2	2	2	3	3	3	3	3	2	2	3	2	2	3	4	2	3	3	3	3	3	3	3	4	3	3	3	3	3	3	3	3	2	2	2	2	2	2	2	2	2
358	1	1	1	3	3	3	1	1	3	3	4	5	5	5	2	3	2	2	2	2	3	3	2	2	2	2	2	2	2	2	2	2	5	5	2	2	2	2	2	4	4	4	4	4	4	4	3
359	2	1	2	3	3	4	5	4	4	4	5	3	5	3	4	4	4	4	4	4	4	4	4	3	4	4	3	3	3	4	4	4	4	3	4	4	4	4	5	5	5	5	5	5	5	5	5
360	1	1	1	4	3	3	4	4	3	4	3	4	3	4	4	3	3	3	5	5	5	4	4	5	5	3	5	5	3	5	5	4	4	4	3	3	4	2	5	4	5	5	5	5	5	5	4
361	1	1	2	2	2	2	2	3	2	2	4	3	2	2	2	2	2	3	3	2	3	2	2	2	2	3	2	2	2	3	3	3	2	2	2	2	2	2	3	4	4	4	5	5	5	5	3
362	1	1	2	4	3	4	4	5	4	4	3	4	4	4	2	2	3	3	3	3	3	4	4	4	2	3	3	3	3	3	3	3	3	3	3	3	3	3	4	3	4	4	4	4	5	4	4
363	1	1	1	3	3	3	3	3	4	4	3	3	3	3	3	3	3	3	4	3	3	3	3	3	3	3	3	3	3	3	3	3	3	3	1	2	1	2	3	3	3	4	4	4	3	3	3
364	1	1	1	4	4	4	4	4	4	3	4	4	4	4	2	4	4	4	4	2	2	2	4	2	2	2	3	3	2	4	4	4	4	4	4	4	4	4	3	4	4	5	4	5	5	3	4
365	1	1	1	4	4	5	5	5	4	5	3	3	3	3	3	3	3	3	3	3	3	3	3	3	2	3	2	2	2	4	4	4	3	2	4	3	3	3	5	4	3	4	4	4	4	4	4
366	1	1	2	1	1	3	2	3	3	3	3	3	3	3	3	3	4	4	4	3	4	3	4	4	4	4	2	2	2	2	3	2	2	2	3	3	2	3	3	3	3	4	3	3	3	4	3
367	2	3	3	1	1	1	2	3	3	3	4	4	3	4	3	3	3	3	4	3	4	4	4	4	3	1	3	3	3	3	3	3	3	3	3	3	3	3	3	4	4	2	3	4	3	3	4
368	2	3	3	3	3	3	3	3	3	3	3	3	3	3	3	3	4	4	4	2	2	4	2	2	2	2	2	2	3	3	3	3	2	2	5	3	5	5	3	4	3	3	5	4	3	3	3
369	2	3	3	3	3	3	2	2	2	2	5	5	5	5	4	3	3	3	3	3	4	3	3	3	4	4	3	3	3	4	4	4	4	3	3	3	3	3	3	4	4	4	4	4	4	4	4
370	2	3	3	4	2	3	4	3	3	4	3	4	3	2	3	4	4	3	4	3	3	3	3	3	3	4	3	4	3	4	3	4	3	4	3	4	3	4	3	4	4	4	4	4	4	4	4
371	2	2	3	3	3	3	3	4	4	4	2	2	3	3	3	3	3	3	3	3	4	3	3	3	3	3	3	3	2	3	3	2	2	2	3	3	4	4	3	3	3	3	4	3	4	4	4
372	2	3	3	5	4	4	3	3	4	5	5	5	5	4	5	4	4	5	5	4	5	4	5	4	3	3	3	3	3	4	3	3	3	3	4	4	5	4	3	5	5	3	5	3	3	4	3
373	1	4	3	4	3	4	3	3	4	3	3	3	4	3	4	5	4	5	5	5	5	5	4	5	3	3	3	3	3	4	4	4	3	3	3	3	4	3	5	5	4	5	5	5	5	4	4
374	2	3	3	2	4	4	2	2	4	2	4	4	2	3	2	2	2	3	2	3	3	3	3	4	3	2	2	2	4	3	4	4	3	4	4	4	3	3	3	3	3	4	4	4	3	3	3
375	1	3	3	3	3	3	3	4	4	4	4	4	4	4	4	4	4	4	4	3	3	3	4	4	4	4	3	3	4	3	4	3	3	3	4	3	4	3	4	4	5	4	4	4	4	5	5
376	2	3	3	3	2	3	3	3	3	2	3	3	3	3	3	3	3	3	3	3	3	3	3	3	3	3	3	3	3	3	3	3	2	1	3	3	3	3	3	3	3	3	3	3	3	3	4
377	2	3	3	3	3	3	3	5	5	4	3	3	3	3	3	3	3	3	5	3	3	3	3	4	3	3	2	3	3	4	4	3	3	4	3	3	3	3	4	4	3	4	4	5	4	4	3
378	2	1	3	3	3	4	3	3	3	5	2	2	3	3	4	4	4	3	3	3	3	4	3	3	3	3	3	3	3	3	3	3	3	3	3	3	4	4	3	5	5	5	3	3	4	3	3
379	2	3	3	2	2	3	3	3	2	2	2	2	3	3	3	3	3	3	4	4	3	3	3	3	2	2	2	2	2	3	2	2	2	2	2	2	2	2	5	4	3	3	4	4	4	4	3
380	2	3	3	4	4	5	4	5	4	4	4	4	5	5	4	3	3	4	4	4	4	4	4	4	2	2	2	2	2	5	5	5	2	2	5	2	5	2	4	5	4	5	5	5	5	4	4
381	2	3	3	5	5	5	4	5	4	5	3	4	4	4	3	3	4	4	4	4	4	4	4	4	3	3	3	3	3	3	4	4	3	3	3	4	3	3	5	4	4	4	5	5	5	5	5
382	2	3	3	4	2	3	3	4	5	3	3	4	4	3	4	4	5	5	5	4	4	5	4	4	5	5	5	4	4	3	3	4	4	4	4	4	4	4	5	4	4	4	4	4	4	4	5
383	2	3	3	2	3	3	3	2	3	2	3	5	3	3	3	3	3	3	3	3	5	3	3	3	2	2	2	2	3	2	3	3	2	2	2	2	2	2	4	3	3	4	4	3	3	5	4
384	2	3	3	2	2	3	3	3	2	3	4	4	4	4	3	2	2	3	4	4	3	2	4	2	1	1	1	1	1	4	4	4	1	1	1	1	1	1	2	3	4	4	4	3	3	3	4
385	2	3	3	3	3	3	3	3	3	3	3	4	3	3	2	2	3	3	3	2	2	4	4	2	2	2	2	3	4	3	4	3	3	3	3	3	3	3	3	3	3	3	4	4	3	3	3
386	1	3	3	2	3	2	3	2	4	3	2	2	3	2	3	3	3	3	4	3	3	3	3	3	5	5	4	5	4	4	5	4	4	3	4	5	4	5	3	3	4	4	4	4	3	3	4
387	2	3	3	2	2	3	2	2	2	2	3	3	4	3	2	2	3	3	3	2	2	3	2	2	3	2	2	1	1	3	4	2	2	1	1	2	1	2	3	4	4	5	5	5	4	4	5
388	2	3	3	1	1	1	2	1	1	2	1	1	1	1	3	3	3	3	4	2	4	2	2	2	2	2	2	2	2	2	2	2	2	2	4	2	2	2	2	2	3	3	4	5	5	3	2
389	2	3	3	3	3	5	4	5	5	4	4	4	4	4	4	4	4	4	4	5	4	5	4	5	1	1	1	2	2	1	4	3	3	3	2	3	4	4	5	3	3	4	3	5	4	5	5
390	2	3	3	3	3	3	3	3	4	3	3	3	3	3	4	4	5	5	4	5	4	5	4	5	2	3	1	3	1	2	4	3	2	3	5	3	5	2	2	2	2	3	3	3	3	3	2
391	2	3	3	3	2	3	5	4	5	4	3	3	3	4	4	5	4	5	5	5	4	5	5	5	3	3	4	4	3	4	4	3	3	3	4	4	3	2	5	5	5	5	5	5	5	5	4
392	2	3	3	3	2	3	3	2	3	3	3	3	3	3	3	3	3	3	3	3	3	3	3	3	3	3	2	3	3	3	3	3	3	2	3	3	3	3	3	3	3	3	4	3	3	3	4
393	2	3	3	3	3	4	3	4	5	5	3	4	4	4	3	3	3	3	3	3	3	3	3	3	4	3	4	3	4	3	3	3	3	3	3	3	3	3	3	4	5	5	5	4	5	3	3
394	2	3	3	2	2	4	2	4	3	3	1	2	2	2	5	5	5	5	4	5	5	5	5	5	4	4	4	4	4	4	4	4	2	3	4	4	4	4	4	4	4	5	5	5	5	5	5
395	2	3	3	3	2	3	3	4	5	4	3	3	3	2	3	3	3	4	3	3	3	3	3	4	2	2	2	2	2	2	2	2	5	5	2	2	2	2	2	2	2	3	3	3	2	2	2
396	1	3	3	1	2	1	1	1	1	2	3	3	3	3	3	4	4	4	5	3	3	4	3	4	3	3	2	3	3	3	3	3	2	2	3	3	3	3	3	3	3	3	3	3	3	3	3
397	2	3	3	2	1	1	1	2	2	2	4	3	3	1	2	3	2	2	4	2	3	4	4	4	5	5	5	5	5	5	5	5	5	5	5	5	5	5	4	4	5	3	4	3	5	3	5
398	1	1	1	3	3	4	3	4	4	4	3	3	3	3	4	4	4	4	4	3	4	4	4	4	4	4	3	2	2	2	5	5	5	4	4	3	3	3	4	4	4	5	4	4	5	5	4
399	1	1	1	3	3	4	4	4	3	5	4	4	4	4	5	4	4	5	5	4	4	5	5	5	3	3	3	3	3	3	3	3	1	2	3	3	3	3	4	4	5	5	4	5	5	5	4
400	1	1	1	5	5	5	5	5	5	5	1	3	5	3	4	5	4	5	4	5	5	5	4	4	2	3	2	2	2	3	3	3	3	3	2	2	3	2	4	4	4	5	5	5	5	5	5
401	1	1	2	2	2	2	2	3	3	3	2	3	2	2	3	4	4	4	3	4	4	3	4	4	2	2	2	2	2	2	3	3	2	2	2	2	2	2	3	4	4	4	4	4	4	2	2
402	1	1	1	3	1	2	3	2	3	3	5	5	3	5	3	2	4	3	4	4	2	3	4	3	3	3	3	2	2	3	4	4	3	3	3	2	2	3	4	3	4	3	4	3	4	3	4
403	1	1	1	4	4	4	4	5	4	5	3	4	5	3	3	3	4	3	5	5	3	4	3	5	3	4	3	3	3	4	4	4	4	3	4	3	4	3	2	4	5	5	5	4	5	5	5
404	1	1	1	3	3	3	3	4	4	4	3	3	3	3	4	4	4	4	3	3	3	4	4	4	4	4	1	4	4	4	4	4	4	4	4	4	4	4	5	3	3	5	5	5	5	4	4
405	1	1	1	3	4	3	3	4	2	2	2	2	3	3	3	2	3	2	4	3	3	3	4	4	3	3	3	3	3	4	3	4	2	2	2	2	2	2	3	3	3	3	4	4	3	3	3
406	2	1	1	3	2	3	4	4	4	5	3	3	3	4	4	3	3	5	2	3	4	4	4	3	4	4	3	3	4	3	3	3	2	3	3	2	3	4	4	4	4	4	4	4	4	4	4
407	1	1	1	4	3	4	4	4	4	4	4	4	3	4	4	4	4	4	3	3	4	4	3	4	4	4	2	3	3	4	4	4	4	4	4	4	4	4	5	5	5	4	5	5	4	4	4
408	1	1	2	3	3	2	3	4	3	2	4	3	2	4	3	3	3	3	4	3	3	3	3	3	2	2	3	2	2	1	3	2	2	2	3	3	3	2	3	3	2	3	3	3	3	2	3
409	1	1	1	2	2	3	3	2	4	3	3	4	4	2	5	3	3	4	5	5	3	4	4	5	4	3	2	3	3	4	4	4	3	3	3	3	3	4	3	3	4	4	4	5	5	4	5
410	1	1	1	3	2	3	3	3	3	4	2	4	2	4	5	4	4	3	4	5	5	5	4	3	4	4	3	4	4	3	4	4	4	3	4	4	4	4	3	4	4	5	5	5	5	5	4
411	1	1	2	3	5	3	4	4	4	3	2	3	3	3	4	2	2	4	4	4	4	5	4	4	3	3	3	2	2	3	4	4	4	4	4	4	4	4	4	4	4	4	5	5	5	3	4
412	2	1	3	5	3	5	5	5	4	5	5	5	5	5	3	4	3	3	4	3	2	2	4	4	3	4	2	4	3	5	4	4	4	3	4	4	4	4	2	5	5	5	5	5	5	5	4
413	2	1	3	2	2	3	2	2	3	2	3	2	2	2	2	2	2	2	4	4	2	4	4	4	2	2	1	3	3	3	3	3	3	3	3	3	3	3	3	3	2	4	4	4	4	3	4
414	1	1	3	3	4	4	3	4	3	4	2	4	2	2	3	3	3	3	3	3	3	3	3	3	2	2	2	2	1	2	2	3	3	4	1	1	1	1	2	3	3	3	4	4	3	3	3
415	1	2	2	1	2	1	3	3	2	2	5	4	3	4	3	2	4	3	4	3	3	3	2	3	3	3	3	3	3	3	3	3	3	3	3	3	2	1	3	3	3	3	3	3	3	3	2
416	1	4	1	3	3	3	3	3	3	3	3	3	3	3	3	4	4	3	4	3	4	3	3	4	3	3	2	2	1	3	3	3	2	2	2	2	3	2	3	4	3	4	4	4	3	3	3
417	1	4	1	3	3	3	3	5	4	4	4	3	3	3	3	3	4	5	5	5	5	5	5	5	3	3	3	3	3	3	3	3	3	3	3	4	4	4	5	4	4	4	5	4	5	4	5
418	1	4	1	2	3	4	2	3	3	3	4	4	4	4	4	3	4	3	4	3	4	3	4	3	4	4	2	2	2	2	5	3	4	4	3	3	4	4	4	4	4	5	4	4	4	4	3
419	1	4	1	4	4	4	5	4	4	5	3	4	4	4	3	4	4	4	4	4	4	4	3	4	4	3	4	4	4	4	4	4	4	4	4	4	4	4	4	4	4	4	4	4	4	4	3
420	1	4	1	3	3	3	5	4	4	4	4	4	4	4	3	3	3	3	4	3	4	3	3	4	4	4	3	3	3	3	3	3	4	3	4	4	3	3	4	3	4	4	5	5	5	4	4
421	1	4	1	1	2	3	3	3	4	4	2	2	3	2	3	2	2	2	2	2	2	2	2	2	4	4	4	4	4	4	4	4	4	4	3	3	4	3	3	3	3	3	3	3	3	3	3
422	1	4	1	4	4	4	4	5	4	4	5	5	5	5	4	5	4	4	5	4	5	5	5	4	4	3	4	3	5	5	5	5	5	4	5	5	5	4	5	4	5	5	5	5	5	5	4
423	1	4	1	3	2	3	3	4	4	4	3	3	3	2	3	3	3	4	3	3	3	3	3	3	2	3	3	3	3	3	5	3	3	3	3	3	4	4	3	4	4	3	4	4	4	4	4
424	1	4	1	3	3	3	3	4	4	4	3	3	3	3	4	3	3	3	4	3	3	3	4	3	3	3	2	3	3	3	3	3	3	3	3	3	3	3	4	3	3	3	4	4	5	5	3
425	1	4	1	4	3	3	4	5	4	5	3	4	4	4	4	4	5	5	5	5	4	4	4	3	3	3	3	3	3	3	3	3	3	3	3	3	3	3	4	5	2	5	5	5	5	3	5
426	1	4	1	3	3	3	2	4	3	2	2	2	2	2	3	3	3	3	3	2	2	2	3	3	3	2	2	3	3	3	2	3	3	2	3	2	3	2	5	4	4	5	5	5	5	5	4
427	1	4	2	4	2	4	4	4	3	4	4	3	4	3	4	4	4	4	4	4	4	4	5	3	4	3	4	4	4	4	3	3	5	5	5	5	5	4	5	4	5	5	5	5	5	5	5
428	1	4	1	4	4	4	4	4	5	3	5	5	5	3	5	5	5	5	5	5	5	5	5	5	2	4	4	4	4	4	4	4	5	5	4	5	5	5	3	3	4	5	5	5	3	3	3
429	2	4	2	1	1	3	2	2	3	3	5	5	5	5	4	2	3	3	4	3	3	4	3	3	3	4	3	4	3	4	3	3	3	3	4	3	3	3	4	4	4	4	4	4	4	3	3
430	1	4	1	3	2	3	4	5	5	3	3	4	3	3	4	3	4	3	4	3	4	3	4	4	3	3	3	3	3	4	4	4	4	4	3	3	3	3	5	3	4	3	5	3	5	4	5
431	1	4	1	5	5	5	5	4	5	5	5	5	5	5	4	5	4	5	5	5	4	5	4	3	3	3	3	3	3	3	3	3	3	3	5	4	5	4	4	4	5	5	5	5	4	4	4
432	1	4	1	2	2	2	2	2	3	2	3	3	3	3	4	3	4	3	4	4	4	3	3	4	2	2	3	3	3	3	3	3	3	3	3	3	3	3	3	4	3	3	4	3	4	3	3
433	1	4	1	2	2	4	3	4	4	4	3	3	3	3	3	3	3	3	3	3	3	3	3	4	3	3	2	2	2	2	2	2	2	2	3	3	3	3	4	3	4	4	3	3	2	3	2
434	1	4	1	4	2	3	3	4	4	4	3	3	3	3	4	3	4	3	4	3	4	3	4	3	3	3	3	3	3	3	3	3	4	5	3	3	3	3	3	4	3	5	5	4	4	4	3
435	1	4	1	4	3	3	3	4	5	5	2	3	2	4	3	3	2	4	3	2	2	3	2	4	2	3	1	1	1	4	3	3	1	1	1	1	2	2	5	3	4	2	4	2	3	3	5
436	2	4	1	2	2	2	3	2	3	3	3	2	2	2	3	3	3	3	4	3	3	3	4	4	3	3	3	3	3	3	2	2	3	3	3	3	3	3	3	2	3	4	3	4	3	2	4
437	1	4	1	3	3	4	3	3	5	4	3	3	3	3	4	4	2	3	3	2	3	3	4	4	3	5	3	5	3	3	3	3	3	2	3	3	4	3	3	4	4	4	4	4	4	4	4
438	1	4	1	3	2	4	4	3	3	4	4	3	3	2	3	3	3	3	3	3	4	3	3	3	2	3	2	2	2	2	3	3	2	2	2	2	2	3	3	3	3	3	3	3	3	3	3
439	1	4	1	3	3	4	4	4	4	4	4	4	3	3	3	3	3	3	4	4	4	4	4	4	2	3	2	3	3	4	4	4	3	3	4	4	4	4	5	5	4	5	5	5	4	3	3
440	1	4	1	4	4	4	4	3	4	5	4	2	4	4	5	4	5	4	5	5	4	4	5	5	3	3	3	3	3	3	1	3	3	3	3	4	3	3	4	4	5	5	5	5	5	5	4
441	1	4	1	4	4	4	4	5	5	3	3	3	5	3	2	3	3	2	3	4	3	3	2	3	3	3	3	3	2	3	3	2	3	2	3	2	2	2	4	3	4	3	3	4	4	3	4
442	2	4	2	1	2	1	1	1	2	3	4	4	4	4	3	3	4	4	3	3	4	3	3	3	2	2	2	2	2	4	4	4	4	4	4	4	4	2	3	3	3	4	2	4	3	3	4
443	1	4	1	2	3	4	4	4	4	4	2	2	2	2	4	3	3	3	3	3	3	3	3	3	3	3	3	3	3	4	4	4	4	4	2	3	3	2	3	3	4	4	4	4	4	4	3
444	1	4	1	2	2	2	2	3	3	2	3	1	2	2	3	3	3	3	3	3	3	3	3	3	2	2	2	2	2	2	3	3	2	2	2	2	2	2	4	3	4	5	5	5	5	4	3
445	1	4	1	3	3	4	5	4	4	3	4	3	4	2	4	3	4	4	4	3	4	4	3	4	3	3	3	3	3	5	4	3	3	3	3	3	3	3	4	4	4	5	5	5	4	4	3
446	1	4	1	3	2	3	2	2	4	3	2	2	2	1	2	2	2	2	2	2	3	3	2	2	4	2	2	2	2	3	4	4	2	2	3	3	4	3	3	4	3	5	4	3	3	5	5
447	1	4	1	3	3	4	5	4	5	5	3	3	3	3	5	5	5	5	5	5	5	5	5	3	3	3	3	3	3	4	4	4	3	3	3	4	3	3	5	5	3	5	5	5	5	5	4
448	1	4	1	3	3	5	3	5	5	3	1	2	1	1	3	2	2	2	4	4	2	3	3	4	2	2	2	2	2	3	4	4	3	3	3	4	3	3	5	2	3	4	3	3	3	4	5
449	1	4	1	2	2	3	2	2	2	2	3	2	2	3	3	3	3	3	4	3	4	3	3	3	1	1	1	1	1	1	1	1	1	1	1	1	1	1	4	4	3	4	4	4	4	4	3
450	1	4	2	4	4	4	4	3	5	4	3	3	3	3	2	2	2	3	2	2	2	3	3	2	2	2	3	3	1	3	3	3	3	3	3	3	3	3	3	3	3	3	3	3	4	3	3
451	1	4	1	3	3	3	3	4	4	4	3	3	3	3	4	4	3	4	5	5	5	5	4	4	4	4	4	4	4	4	4	4	1	1	4	4	4	4	4	5	5	5	5	5	5	4	5
452	1	4	1	3	4	5	3	3	4	5	4	4	4	4	5	3	5	5	5	5	5	5	5	5	3	3	3	3	3	4	4	4	3	3	3	3	3	3	4	4	5	5	5	4	5	5	4
453	1	4	1	3	2	3	2	2	4	2	3	3	3	3	3	3	3	2	2	2	3	4	2	4	3	3	3	3	3	4	5	3	3	3	3	3	3	3	2	2	2	4	3	4	4	4	4
454	1	4	1	3	3	4	3	4	4	4	4	3	4	3	3	3	3	4	3	4	3	4	3	4	4	3	2	4	3	4	3	4	2	3	4	3	3	2	4	5	3	4	4	4	4	4	4
455	1	4	1	3	3	4	4	4	4	3	4	4	4	4	3	1	3	3	3	2	2	3	4	2	2	3	3	2	2	4	3	3	2	2	2	2	4	2	2	4	3	2	4	4	4	4	3
456	1	4	2	2	2	4	3	3	2	3	4	4	4	4	4	3	4	4	4	4	3	3	4	4	4	4	3	3	3	4	4	3	3	3	3	3	3	3	5	3	5	4	4	4	4	4	5
457	1	4	1	4	3	4	4	3	3	4	5	3	4	4	5	5	4	5	5	4	5	5	4	5	3	4	2	3	3	3	3	3	3	2	3	3	3	3	4	5	5	5	4	5	4	5	5
458	1	4	1	4	3	4	4	5	5	4	4	5	4	4	3	3	3	4	5	3	3	3	3	2	5	5	4	5	5	4	5	4	5	5	5	5	4	5	4	5	5	5	5	5	4	5	4
459	1	4	1	3	3	4	5	5	3	3	5	4	4	5	4	4	4	4	4	4	4	4	4	4	4	4	4	4	4	4	4	4	3	3	4	3	4	3	5	5	5	5	5	5	5	5	4
460	1	4	1	2	2	1	1	1	3	3	4	4	4	3	3	3	3	3	2	2	4	3	3	3	4	4	4	3	4	1	1	1	1	1	1	1	1	1	4	4	4	4	4	4	4	4	4
461	1	4	1	2	2	2	3	4	3	4	4	2	2	2	3	3	3	3	3	3	3	3	3	3	2	2	2	3	3	3	3	3	2	2	3	3	4	3	2	3	3	3	3	4	3	4	3
462	1	4	1	2	2	3	2	3	3	2	1	1	1	1	1	1	1	1	1	1	1	1	1	1	2	2	2	2	2	4	3	3	3	2	2	3	3	3	3	4	2	3	4	3	2	4	4
463	1	4	1	4	3	5	5	4	4	5	4	4	4	4	2	2	3	4	2	1	4	4	4	4	3	3	3	3	3	3	3	3	3	3	2	1	1	2	5	3	4	4	4	4	4	4	3
464	1	4	1	4	5	3	4	3	3	5	4	4	4	4	5	4	4	5	4	5	5	5	5	4	3	2	3	3	3	3	3	3	3	3	3	3	3	3	5	5	4	4	5	5	5	5	4
465	1	4	1	5	3	5	5	5	3	5	3	3	3	1	5	4	4	4	5	5	5	4	5	5	3	3	3	3	3	3	3	3	5	3	3	3	3	3	5	4	4	5	5	5	5	5	4
466	2	4	1	3	3	3	4	3	5	5	2	3	2	2	3	3	4	4	4	4	4	3	4	4	3	3	3	3	3	3	3	3	3	3	4	4	4	4	5	3	4	3	4	4	3	5	4
467	1	4	1	2	2	3	3	3	3	4	3	3	3	2	3	2	3	3	3	3	4	3	2	2	3	3	2	3	3	3	4	4	3	3	3	3	4	3	3	3	3	3	4	4	3	3	3
468	1	4	1	3	3	2	2	3	4	3	3	3	3	2	3	3	3	3	3	3	3	3	3	3	3	3	3	2	2	3	3	2	2	1	3	3	4	2	2	2	2	3	3	3	3	3	4
469	2	4	3	2	2	2	2	1	1	2	4	3	3	3	3	3	3	3	3	3	4	4	4	4	3	3	3	3	3	3	3	3	1	1	3	3	3	3	3	2	4	2	2	2	3	3	3
470	2	4	1	4	2	4	3	4	5	4	2	3	3	3	3	3	3	3	4	4	4	4	3	4	4	3	4	3	4	4	3	4	4	3	4	3	4	4	3	4	4	5	5	5	4	4	4
471	1	4	2	2	2	2	4	4	3	3	3	2	1	1	2	2	2	2	2	2	2	2	2	2	3	3	3	3	4	4	4	3	3	4	3	3	3	3	3	3	3	4	4	4	3	3	3
472	1	4	1	3	3	3	3	3	3	1	3	3	2	4	4	4	4	4	4	4	3	4	4	4	4	3	4	5	5	3	3	3	3	3	3	3	3	3	3	4	3	4	4	5	5	4	2
473	1	4	1	4	4	4	4	5	4	4	5	4	4	5	3	3	3	3	3	3	3	4	4	4	3	3	3	3	3	5	3	5	3	3	3	3	3	3	3	4	5	4	5	5	5	4	5
474	1	4	1	3	3	3	3	4	4	4	2	3	3	3	2	3	3	3	4	2	3	4	2	3	2	3	2	2	3	2	3	3	3	3	3	2	2	2	3	3	3	3	3	3	3	3	3
475	1	4	1	4	3	3	4	4	3	4	4	3	3	4	3	3	3	3	3	3	3	3	3	3	3	3	2	2	2	3	3	3	3	3	3	3	3	3	3	3	3	4	4	4	4	4	4
476	1	4	1	3	3	5	3	4	4	3	5	4	4	4	4	4	4	3	4	3	2	2	4	2	3	3	2	3	3	4	3	2	2	3	4	3	3	4	3	4	3	4	4	5	4	4	4
477	1	4	1	4	3	3	3	4	5	3	3	4	4	4	3	4	4	4	4	3	5	3	5	5	4	4	4	4	4	4	4	3	3	3	3	3	3	3	4	5	4	5	5	5	5	4	4
478	1	4	1	3	2	4	2	2	2	3	4	4	4	3	3	2	3	3	4	3	3	3	3	3	3	4	4	3	3	3	4	3	3	3	3	2	3	4	2	3	3	4	5	4	4	4	4
479	1	4	1	3	3	3	3	5	5	4	5	5	5	5	3	3	3	3	4	4	4	3	4	4	4	4	4	4	4	4	4	4	1	1	4	4	4	4	3	5	5	5	4	5	5	5	4
480	1	4	1	3	3	3	3	3	2	3	3	3	3	3	4	2	4	3	4	3	2	2	3	4	2	2	2	2	2	3	3	3	2	2	2	2	5	3	3	3	4	2	2	3	3	3	4
481	1	4	1	3	3	4	3	4	4	5	3	3	3	3	4	4	4	4	4	4	4	4	4	4	4	4	5	4	4	3	3	3	3	3	3	3	3	3	3	5	5	4	4	5	5	5	4
482	1	4	1	3	3	3	3	5	4	5	3	3	3	3	4	2	2	3	4	3	4	4	4	4	3	3	3	3	3	3	3	3	5	4	3	3	3	3	4	4	4	4	4	4	4	4	4
483	1	4	1	2	2	2	2	3	4	4	4	4	4	4	4	3	4	4	3	4	4	4	4	5	3	2	2	2	2	2	2	2	2	2	5	5	5	3	4	3	3	5	3	3	4	4	5
484	1	4	1	3	5	5	4	4	3	5	3	3	4	5	4	4	4	4	3	3	3	3	3	3	3	4	3	4	4	4	3	4	4	4	3	3	2	2	4	5	3	5	4	5	4	5	4
485	1	4	1	4	4	4	4	5	3	3	3	4	5	3	4	4	4	4	4	4	4	4	4	4	5	4	4	4	4	4	4	4	4	4	3	3	3	3	4	5	5	4	5	5	5	5	5
486	1	4	1	2	2	2	2	2	2	3	3	3	3	3	4	3	4	3	4	4	3	3	4	3	3	2	4	2	2	3	2	2	3	2	2	2	3	2	2	3	3	4	3	2	3	3	2
487	1	4	1	3	3	5	4	5	3	3	4	2	2	2	2	2	2	2	3	2	4	5	4	3	2	2	1	2	2	3	3	3	3	1	3	3	4	2	3	3	3	3	3	3	3	3	3
488	1	4	1	3	2	3	2	3	4	2	3	3	3	3	3	2	3	3	4	3	3	3	3	3	3	3	3	3	3	3	2	3	3	3	3	3	3	3	3	3	3	4	4	3	3	3	3
489	1	4	1	3	4	5	5	5	4	5	3	5	5	5	5	5	5	3	4	4	4	5	4	3	5	4	5	4	5	5	4	5	5	4	5	4	4	5	4	3	3	4	3	4	3	4	3
490	1	4	1	4	4	4	4	4	3	4	4	4	4	4	3	3	3	3	4	4	4	4	3	3	4	2	4	3	4	3	3	3	4	3	3	3	3	3	4	4	5	5	5	5	4	3	3
491	1	4	1	3	3	3	3	3	3	3	3	3	3	3	4	4	5	4	4	5	5	4	5	4	4	5	4	5	4	4	5	4	4	5	4	5	4	5	5	5	5	5	5	5	5	5	5
492	2	4	1	3	2	3	2	3	3	3	3	4	4	4	3	3	2	2	4	3	3	3	3	3	2	2	2	2	2	3	3	3	3	2	2	2	2	2	1	1	1	1	1	1	1	1	1
493	1	4	1	3	2	3	4	3	3	5	3	3	3	3	3	2	4	3	4	3	4	4	4	3	4	4	3	3	5	3	3	3	3	3	3	3	3	3	3	4	4	3	5	3	5	5	3
494	1	3	1	2	2	2	2	3	3	2	2	2	2	2	3	4	3	3	3	3	4	3	3	3	2	2	4	3	3	3	3	3	4	4	2	3	3	3	3	3	2	3	3	4	2	1	3
495	1	3	1	3	3	4	4	4	5	5	4	3	4	3	5	4	5	4	5	4	5	5	4	4	4	5	3	3	3	4	4	4	3	2	3	3	4	4	5	4	4	5	5	5	5	5	5
496	1	3	1	4	4	4	3	3	5	5	2	3	4	3	3	3	2	4	4	3	4	4	2	2	3	3	3	3	3	3	3	3	3	3	1	1	3	1	3	4	4	4	3	4	3	3	4
497	1	3	1	2	3	2	3	3	2	3	3	2	2	2	4	3	3	4	4	3	3	4	3	4	2	2	2	2	2	2	4	3	1	1	2	2	1	1	3	3	3	4	4	4	3	3	3
498	1	3	1	2	2	3	3	3	2	4	4	3	3	3	2	3	2	2	4	3	2	4	2	3	3	3	3	3	3	3	3	3	3	3	4	5	3	4	4	3	3	3	3	3	3	3	5
499	1	3	1	4	5	4	5	5	4	5	4	4	4	4	4	5	5	4	5	4	5	4	5	4	3	4	3	3	2	4	3	3	3	3	3	3	3	3	4	4	2	4	4	4	4	4	4
500	1	3	1	3	3	3	3	5	5	4	4	3	3	3	3	3	3	3	3	4	3	3	4	4	3	3	2	3	3	3	3	3	3	3	2	2	2	2	3	3	3	4	4	4	4	4	3
501	2	3	1	4	4	4	4	5	4	4	3	4	4	3	4	3	4	4	4	3	4	4	4	5	4	3	3	3	3	3	4	3	3	3	3	3	3	3	4	4	5	4	5	5	5	4	5
502	1	3	1	3	5	5	5	4	4	5	3	3	4	4	4	4	5	5	4	4	4	5	3	3	4	4	4	4	4	4	4	4	4	4	4	4	4	3	3	4	5	4	4	3	3	4	3
503	1	3	1	4	3	4	4	4	5	4	3	3	4	3	4	3	4	3	4	3	4	3	4	4	4	4	2	2	2	2	4	2	3	2	3	3	3	5	3	4	5	5	5	4	3	5	3
504	1	3	1	3	4	3	3	3	2	3	4	3	3	4	3	3	3	3	3	3	3	4	4	3	3	3	3	3	3	5	5	5	3	3	2	2	2	2	4	4	3	3	3	4	4	4	5
505	1	3	1	3	2	2	4	5	5	3	3	3	3	3	4	3	4	3	4	3	3	3	3	3	2	2	2	2	2	3	3	4	3	3	2	2	2	2	3	3	3	3	4	4	4	3	3
506	1	3	1	4	3	5	4	5	4	4	4	4	4	4	2	2	3	3	3	3	2	3	3	3	2	2	2	2	1	3	3	3	3	3	3	3	3	3	4	4	3	4	4	4	3	3	4
507	1	3	1	4	3	3	3	3	3	5	2	3	2	3	3	3	3	3	4	3	3	3	5	3	4	3	3	2	2	4	3	3	2	3	4	2	3	3	4	4	4	5	3	4	4	3	3
508	1	3	1	5	5	5	5	5	5	4	5	5	5	5	4	3	3	4	3	4	3	3	3	5	4	4	4	4	4	4	4	4	1	1	4	4	4	4	4	4	5	5	5	5	3	5	4
509	1	3	1	4	4	4	4	4	3	3	3	5	5	4	4	3	4	4	5	4	4	4	4	4	5	5	5	5	5	5	5	5	5	5	5	5	5	5	3	4	4	5	5	5	5	5	4
510	1	3	1	3	3	5	5	4	4	3	3	2	2	2	3	4	3	4	4	3	3	3	3	3	3	3	3	3	3	4	3	4	3	3	3	3	3	3	4	4	4	4	4	4	4	3	3
511	1	3	1	3	3	4	4	3	4	3	3	3	3	3	4	4	4	4	2	3	4	3	4	4	3	3	3	3	3	3	3	3	3	3	4	4	4	4	3	5	5	4	4	4	4	4	4
512	1	3	1	3	2	3	3	3	2	2	4	4	4	4	3	3	4	2	4	4	2	4	4	2	3	3	3	3	3	3	3	3	2	2	3	3	3	3	2	3	3	5	3	5	4	5	3
513	1	3	1	3	2	4	4	5	5	4	3	3	3	4	3	4	3	5	5	5	5	4	5	4	4	3	4	3	4	4	3	4	4	3	3	4	4	4	4	5	5	5	4	5	5	4	5
514	1	3	3	3	3	4	4	3	5	4	4	5	4	3	4	2	3	4	3	2	4	3	2	4	3	3	2	3	3	3	3	3	3	2	3	3	3	3	3	4	4	4	4	4	4	3	4
515	1	3	3	3	3	4	3	3	4	4	3	3	3	3	4	3	4	4	3	4	4	4	3	4	3	3	3	3	3	3	3	3	3	2	4	4	2	2	3	5	5	5	5	3	3	3	3
516	2	3	3	3	3	3	5	5	4	3	2	2	4	4	2	2	3	2	3	3	3	3	3	3	2	2	2	2	2	2	2	2	2	2	2	2	2	2	2	2	2	4	4	4	4	4	3
517	2	3	3	3	3	3	2	3	2	2	2	3	3	2	5	5	3	5	5	5	4	3	5	3	3	4	3	4	4	3	4	4	4	3	4	3	4	3	4	5	5	3	5	5	4	4	3
518	1	3	3	3	3	3	3	3	1	2	3	3	3	3	3	2	3	4	4	2	4	2	4	2	1	1	1	1	1	1	1	1	3	3	3	3	4	4	4	4	4	4	4	4	4	4	2
519	1	3	3	3	3	3	4	5	5	4	3	4	3	2	4	3	4	4	3	4	4	4	4	4	5	5	3	4	3	4	5	4	4	5	4	5	4	4	4	5	5	5	5	5	5	4	5
520	1	3	3	3	3	3	3	3	3	3	3	3	3	3	3	3	3	4	3	3	3	3	3	3	4	3	4	3	3	3	3	3	4	4	3	3	3	2	3	3	4	4	4	4	4	4	3
521	1	3	3	3	2	3	4	4	4	4	3	2	2	2	2	4	3	3	2	4	4	3	3	3	2	3	2	2	2	3	4	4	3	2	3	3	3	3	2	3	4	4	4	4	3	3	3
522	1	3	3	4	4	4	5	5	5	3	2	3	3	3	5	5	5	5	3	3	3	4	3	3	3	3	3	3	3	3	3	3	3	3	3	5	3	3	4	5	4	5	4	4	5	4	5
523	1	3	3	3	3	4	4	3	3	4	3	3	3	3	5	5	5	5	5	5	5	5	5	5	4	4	3	3	3	4	4	4	4	4	4	4	4	4	3	3	3	3	4	4	4	4	4
524	1	3	3	3	3	3	4	4	3	4	3	4	4	3	2	2	4	3	2	2	4	4	4	2	3	3	2	2	2	2	3	3	2	2	2	2	3	2	3	3	3	3	3	4	3	4	3
525	1	3	3	3	3	3	3	2	3	2	3	3	3	3	4	4	4	5	5	5	5	4	5	5	3	3	3	3	3	3	3	3	3	3	4	4	4	4	4	4	5	5	5	5	4	4	4
526	1	3	3	3	2	3	3	3	3	2	3	3	3	2	3	3	3	3	4	3	4	3	3	3	1	1	1	1	1	3	4	4	1	1	2	2	2	2	3	3	3	4	4	4	3	3	4
527	1	3	3	3	3	3	3	3	4	3	3	3	3	3	5	5	5	5	5	4	5	5	4	5	5	5	5	5	5	5	5	5	5	5	5	5	5	5	2	2	3	2	3	3	3	2	3
528	1	3	3	3	3	2	3	4	4	2	2	2	2	2	2	2	2	2	3	3	2	2	2	2	4	2	5	2	5	5	3	5	3	4	3	4	4	4	3	3	3	3	3	3	3	3	3
529	1	3	3	2	1	2	1	2	3	3	1	1	1	1	2	2	2	2	3	3	3	3	3	3	3	3	2	2	3	5	5	5	3	3	3	3	5	3	4	3	3	4	3	3	4	3	3
530	1	3	3	2	2	3	3	2	4	3	3	4	4	4	3	3	3	3	4	3	3	3	3	3	2	3	3	3	3	3	3	3	3	3	3	3	3	3	3	5	3	5	4	5	2	3	2
531	1	3	3	5	5	5	3	4	4	5	5	5	4	5	4	3	4	3	5	4	3	4	3	4	3	3	2	3	4	3	4	3	4	3	4	3	3	3	5	4	5	5	5	5	5	5	4
532	1	3	3	2	2	2	3	2	3	3	1	1	1	1	3	3	3	3	4	3	4	3	3	4	2	2	2	2	2	2	3	2	3	3	3	2	2	2	4	3	4	4	4	4	4	4	3
533	1	3	3	3	2	4	3	4	3	5	3	2	3	3	3	4	4	3	4	4	2	3	2	3	2	3	1	3	3	3	3	3	3	3	3	3	3	3	4	4	5	3	3	3	3	3	4
534	1	3	3	3	3	4	3	4	4	4	3	3	4	3	3	4	4	4	4	3	4	3	4	3	3	4	4	3	4	3	5	3	3	3	3	4	5	3	5	3	5	5	5	3	4	5	4
535	1	3	3	2	1	3	3	3	3	2	5	2	3	1	3	3	3	3	2	3	3	3	3	1	4	3	4	3	4	3	4	3	3	3	3	4	3	4	3	3	3	3	3	3	3	3	3
536	1	3	3	2	1	2	1	2	2	2	2	1	2	1	1	1	1	1	1	1	1	1	1	1	3	3	3	3	3	1	1	1	3	3	3	3	3	3	3	5	3	3	4	4	4	4	3
537	1	3	3	2	2	2	4	3	2	4	4	3	3	2	4	3	4	5	4	4	4	4	4	5	4	3	3	4	4	3	3	3	3	3	3	3	3	3	4	4	4	4	4	4	4	4	4
538	1	3	3	3	3	3	2	3	4	3	3	3	3	3	3	2	3	2	4	2	2	3	3	3	3	3	3	3	3	3	3	3	5	5	3	3	3	3	2	3	3	4	4	4	3	3	4
539	1	3	3	2	2	2	2	2	3	3	4	3	3	3	3	3	4	3	3	4	4	4	4	3	3	3	1	1	2	2	3	3	3	3	3	3	3	3	2	2	2	4	4	4	3	3	4
540	1	3	3	3	2	3	3	4	3	4	3	3	3	3	2	3	4	2	3	4	2	4	4	4	2	2	2	2	2	3	4	3	3	2	3	2	4	4	3	4	3	4	3	3	4	3	4
541	1	3	3	3	3	4	4	5	4	5	4	5	4	4	3	4	4	3	3	4	3	4	3	4	3	3	3	3	3	5	5	5	5	5	5	5	5	5	5	5	5	5	5	5	5	5	4
542	1	3	3	3	3	3	4	4	4	3	2	2	3	2	3	3	3	4	2	2	3	3	3	3	2	2	4	5	4	2	5	4	5	2	4	4	5	4	4	4	4	4	4	4	4	4	2
543	1	3	3	4	2	3	2	4	2	2	3	2	2	2	1	1	1	1	1	1	3	3	3	3	4	3	2	2	1	3	4	3	3	2	5	5	4	5	3	3	3	3	3	3	3	4	2
544	1	3	3	3	4	5	3	5	5	4	3	3	3	3	4	3	4	3	4	3	4	4	3	3	4	3	4	3	4	4	3	4	4	3	4	3	4	3	3	5	5	5	5	5	4	4	4
545	1	3	3	2	3	2	3	2	3	2	4	4	4	4	2	3	4	2	3	3	4	3	4	3	3	3	2	2	2	2	2	3	2	2	3	3	3	3	2	2	3	3	4	4	4	3	2
546	1	3	3	4	3	4	3	4	4	5	5	4	4	4	3	3	3	3	4	3	4	3	3	3	4	4	3	4	4	4	4	4	4	3	4	4	4	5	5	4	5	5	5	5	5	4	4
547	1	3	3	4	3	4	3	4	4	5	3	3	4	3	4	4	4	4	4	4	3	4	4	3	3	3	3	3	3	5	5	5	5	3	5	5	5	5	4	5	4	5	5	5	5	4	5
548	1	2	3	1	1	3	3	5	4	4	4	4	3	1	4	3	2	3	4	3	3	2	3	4	2	2	2	2	2	2	2	2	2	2	2	3	3	2	2	2	2	2	3	3	2	1	1
549	1	2	3	3	3	3	3	4	5	5	3	4	4	3	4	3	3	4	3	3	4	3	3	3	3	3	3	3	3	4	4	4	4	4	4	4	3	3	5	4	3	5	4	5	5	4	3
550	1	2	3	3	2	3	3	4	3	3	3	3	1	2	4	2	5	5	4	4	3	4	3	3	3	3	2	2	2	3	3	3	3	3	3	3	3	3	4	4	4	4	3	3	3	4	3
551	1	2	3	3	3	4	3	4	4	5	3	2	2	2	4	4	4	4	3	3	3	3	3	3	4	3	3	3	3	3	3	3	3	3	3	3	3	3	5	4	4	4	4	4	3	3	4
552	1	2	3	3	3	3	5	4	5	4	3	3	3	3	4	3	3	4	4	3	4	3	3	3	4	3	3	3	3	4	4	4	4	3	4	3	4	4	3	4	4	5	4	5	5	4	4
553	1	2	3	3	5	5	5	3	3	3	3	2	3	3	4	4	3	4	5	4	4	3	3	4	4	4	4	4	4	3	4	4	3	4	3	3	3	3	4	5	4	4	5	5	4	4	5
554	1	2	3	3	3	3	3	3	3	3	3	3	3	3	4	4	4	4	4	4	4	4	4	4	3	3	3	3	4	3	4	4	3	4	3	4	4	4	5	5	4	4	5	5	4	2	4
555	1	2	3	3	2	3	3	5	4	4	4	4	3	2	3	3	3	4	4	4	4	3	3	5	3	3	3	3	3	3	3	3	3	3	3	3	5	4	4	5	3	5	3	4	3	4	5
556	1	2	3	4	3	4	3	4	4	4	3	4	3	4	4	4	5	5	5	5	5	4	5	4	4	4	3	3	3	3	4	3	3	3	3	3	3	3	4	4	4	5	5	5	5	5	5
557	1	2	3	3	3	4	3	4	3	3	3	3	4	3	4	3	4	3	4	3	4	3	4	3	3	3	3	3	3	3	3	3	3	3	3	5	5	3	4	4	4	4	4	4	4	4	4
558	1	2	3	4	4	3	3	4	4	3	4	3	3	4	3	3	3	3	3	3	3	3	3	3	3	3	2	2	2	3	3	3	3	3	3	3	3	3	3	3	3	4	4	4	4	4	4
559	1	2	3	3	3	5	5	5	4	4	5	5	5	3	4	4	4	4	4	4	3	3	4	4	3	3	3	3	3	3	4	3	3	3	4	3	3	3	5	4	4	5	4	5	5	4	5
560	1	2	3	3	3	3	3	4	4	4	3	3	3	3	3	3	3	4	4	4	4	4	4	4	3	3	4	3	4	3	4	4	3	3	3	4	3	3	4	4	3	5	5	3	5	5	3
561	1	2	3	4	3	4	3	4	4	4	3	2	3	3	3	2	2	2	2	2	4	3	2	2	3	3	1	4	3	1	2	1	3	2	3	3	3	3	3	3	3	2	3	4	3	2	3
562	1	2	3	4	4	4	4	4	5	4	4	4	4	4	3	3	3	3	4	3	4	4	4	4	3	3	4	3	3	4	4	4	5	5	3	3	3	4	5	4	5	4	5	4	5	4	5
563	1	2	3	3	3	5	4	4	5	4	4	3	3	3	4	4	4	5	4	3	3	3	4	4	2	4	2	3	2	3	3	2	4	3	3	3	4	3	4	4	4	4	4	4	5	4	5
564	2	2	3	4	3	4	4	4	5	4	3	4	3	3	5	3	5	4	4	4	4	4	5	5	4	4	4	4	4	4	4	4	4	5	5	5	4	5	5	3	5	4	4	4	4	4	5
565	2	2	3	4	3	5	5	4	3	3	3	5	5	4	4	3	4	4	4	4	5	3	3	4	4	4	4	4	4	5	4	4	4	3	3	3	4	4	5	5	4	5	5	5	5	5	5
566	2	2	3	3	2	2	3	4	2	3	4	4	4	3	3	3	3	3	2	2	3	3	2	2	2	2	2	3	2	2	2	2	2	2	2	2	2	2	3	4	3	4	4	4	4	4	3
567	2	2	3	3	3	4	3	3	3	4	3	3	3	4	2	2	2	3	4	4	3	3	3	3	4	4	3	4	4	1	1	1	1	1	1	1	2	1	3	2	3	4	2	4	3	4	4
568	2	2	3	4	3	5	5	4	3	3	3	3	4	4	3	3	3	3	2	2	2	4	2	2	3	3	3	3	3	4	5	3	3	2	4	4	4	4	4	4	4	4	4	4	3	3	4
569	2	2	3	4	3	4	3	2	3	4	3	3	4	3	2	2	2	2	2	2	2	2	2	2	2	2	2	2	2	3	3	3	1	2	2	1	2	3	3	4	4	4	4	4	3	4	3
570	2	2	3	3	3	3	3	3	3	3	3	3	3	3	4	3	4	4	5	5	4	3	4	5	3	3	3	3	3	2	3	3	2	3	3	2	3	3	4	4	3	4	5	5	4	3	4
571	2	2	2	5	5	5	5	4	4	4	3	4	4	4	4	4	4	3	4	4	4	4	4	4	3	3	3	3	3	4	3	4	3	3	3	3	3	3	5	5	4	5	5	5	5	5	5
572	2	2	2	3	3	3	2	4	3	4	3	4	3	3	4	3	4	4	4	4	4	4	3	4	4	4	4	4	4	4	4	4	4	4	2	2	3	3	4	3	4	4	4	5	5	5	4
573	2	2	2	5	4	5	5	5	4	3	5	5	5	5	2	3	3	4	4	2	3	3	3	3	4	4	3	3	3	4	4	4	4	4	3	4	4	4	5	5	4	5	5	5	4	4	5
574	1	2	2	5	5	5	5	5	4	5	4	5	5	5	3	3	3	3	4	3	3	4	3	5	3	3	3	3	3	3	3	3	3	3	3	3	3	3	4	5	5	4	4	4	5	4	5
575	2	2	2	4	2	4	4	5	3	5	4	4	4	4	4	3	4	3	5	5	5	5	3	5	4	4	4	4	4	4	4	4	4	3	4	4	4	3	3	2	3	3	5	4	5	5	3
576	2	2	2	3	3	3	3	4	4	4	4	4	4	4	4	4	4	4	4	4	4	4	4	3	3	3	3	3	3	5	4	4	3	3	3	3	3	3	4	5	4	5	4	4	5	4	5
577	2	2	2	4	4	3	4	4	4	4	4	4	4	4	3	4	5	4	4	3	4	3	4	3	3	3	3	4	4	3	5	4	3	3	4	4	4	3	4	5	4	5	5	5	4	4	5
578	2	2	2	4	4	3	3	4	4	3	3	3	4	4	4	5	5	4	4	4	5	5	4	5	5	5	5	5	5	5	5	5	5	5	5	5	5	5	5	4	5	5	4	5	5	5	5
579	2	2	2	3	3	3	3	4	4	4	4	4	3	3	2	4	3	4	3	4	3	4	2	3	2	3	4	2	2	3	4	3	2	2	2	3	3	2	3	3	3	3	4	4	4	4	4
580	2	2	2	5	5	5	5	5	5	4	5	5	5	5	3	3	3	3	3	3	3	4	4	4	5	5	5	5	5	5	5	5	5	5	5	5	5	5	4	4	4	4	4	4	4	4	4
581	2	2	2	3	3	5	3	4	3	3	5	5	5	5	4	5	5	4	4	5	4	5	4	5	5	4	2	3	3	5	5	5	5	5	5	5	5	5	4	3	4	4	4	4	4	3	3
582	2	2	2	3	3	3	3	3	3	3	3	3	3	3	3	5	5	5	3	2	5	3	4	5	4	4	4	4	4	4	4	4	2	2	4	4	4	4	5	5	5	5	5	5	3	3	5
583	2	2	2	3	3	4	3	3	3	4	3	4	3	4	5	5	3	5	3	5	3	5	4	5	5	5	4	3	3	5	5	5	5	4	5	5	5	5	5	4	5	4	5	4	4	5	5
584	2	2	2	3	3	3	5	3	4	4	3	3	3	4	2	1	3	3	3	4	3	4	3	3	2	2	2	2	2	2	2	2	2	2	3	3	4	3	3	4	2	3	4	4	3	3	2
585	2	2	2	4	3	4	3	4	5	3	2	2	3	3	4	3	4	3	3	4	4	4	4	4	3	4	4	3	3	3	3	4	3	3	3	3	3	3	4	4	4	4	4	4	4	4	4
586	2	2	2	5	5	5	5	4	4	5	4	5	5	5	5	5	5	3	5	3	5	4	5	3	3	3	3	3	3	3	4	4	3	3	3	3	4	3	4	3	4	5	4	4	4	4	4
587	1	2	2	3	3	2	3	2	2	2	3	1	1	1	4	5	5	4	3	4	4	4	5	4	2	3	2	2	2	2	3	3	2	1	3	3	2	2	5	4	4	5	5	5	5	5	5
588	2	2	2	3	4	3	4	3	4	3	4	3	4	3	4	4	4	2	3	2	4	2	3	2	2	2	2	2	2	1	3	2	1	1	4	3	4	4	3	3	4	3	3	3	3	3	4
589	2	2	2	4	2	3	4	4	4	4	4	4	4	4	4	4	5	4	5	4	4	4	5	5	3	4	3	3	3	3	3	3	3	4	3	3	2	3	4	5	5	5	4	4	5	4	5
590	2	2	2	3	3	3	3	3	3	3	3	3	3	3	3	5	3	3	5	4	4	3	4	5	2	2	2	3	3	2	3	3	2	2	3	3	3	3	4	4	3	5	4	4	4	4	2
591	2	2	2	3	3	3	3	4	4	4	3	4	3	4	4	4	4	4	4	4	4	4	4	4	4	4	3	4	4	5	5	5	5	5	5	5	5	5	5	4	5	5	5	5	5	4	5
592	2	2	2	3	3	3	3	3	3	3	3	3	3	3	3	3	3	3	3	3	3	3	3	3	3	3	1	2	2	1	1	1	3	3	1	1	1	1	2	2	2	4	4	4	3	4	3
593	2	2	2	3	3	4	4	4	4	5	4	4	4	4	4	4	4	4	4	4	4	4	4	4	4	4	4	4	4	3	3	2	4	4	4	4	4	4	5	4	5	4	5	5	5	5	4
594	2	2	2	3	3	3	3	5	4	4	2	2	2	2	4	4	4	4	4	4	3	4	3	3	2	3	2	3	4	4	4	4	3	3	4	4	4	3	3	5	4	4	4	4	4	4	4
595	2	2	2	4	3	3	3	4	4	3	4	3	4	3	5	5	5	5	5	5	5	5	5	5	4	5	4	5	4	4	5	4	4	4	4	4	4	4	3	3	3	4	3	5	5	3	4
596	2	2	2	3	4	4	4	4	5	5	4	4	4	4	4	4	3	4	4	4	3	4	3	4	3	3	3	4	3	4	4	4	3	3	4	4	4	4	5	4	3	5	4	5	5	5	4
597	1	2	2	3	3	4	4	4	4	4	3	3	3	3	4	3	4	3	4	3	4	3	4	3	3	3	2	1	3	3	4	3	3	3	3	3	3	3	4	4	4	4	4	4	4	4	3
598	2	2	2	3	2	4	3	2	3	2	2	3	2	4	3	3	3	3	3	3	3	3	3	3	3	4	3	3	3	3	4	3	3	3	4	3	3	3	3	3	3	3	4	4	4	3	3
599	2	2	2	3	2	4	4	5	3	3	3	3	3	3	2	4	3	3	4	4	4	2	4	3	3	3	2	2	2	3	4	4	3	2	4	3	4	4	4	4	4	4	4	4	4	3	3
600	2	2	2	3	3	3	3	3	4	4	3	4	3	3	2	2	3	4	2	2	2	4	3	2	2	2	4	3	2	3	2	4	2	1	3	3	2	2	3	3	2	2	2	2	3	3	3
601	2	2	2	4	4	3	4	5	3	5	3	4	3	3	2	2	2	2	4	3	4	3	4	4	2	1	3	1	2	3	3	3	3	3	3	3	3	3	3	3	3	4	4	4	4	3	4
602	2	2	2	3	3	3	3	4	4	4	3	3	3	3	4	3	3	3	4	4	5	5	3	5	4	3	3	3	3	4	4	4	4	3	4	4	4	4	3	4	4	5	5	5	4	4	5
603	2	2	2	2	2	4	3	4	5	4	4	4	4	4	3	3	3	3	3	3	3	3	3	4	3	3	3	3	3	3	3	3	3	3	3	3	3	3	4	4	4	4	3	4	3	4	5
604	2	2	2	3	2	3	4	4	4	4	3	4	3	3	2	2	4	4	3	2	4	4	4	3	1	2	1	2	2	3	4	3	1	1	1	1	1	1	1	1	1	2	2	2	1	1	1
605	2	2	2	3	3	3	3	4	4	4	3	3	3	3	3	3	3	3	3	3	3	3	3	3	2	2	3	3	2	3	3	3	3	3	3	3	3	2	4	3	4	5	4	3	3	2	2
606	2	2	2	3	2	3	2	3	3	3	4	4	3	2	4	2	4	3	2	2	2	2	3	3	3	4	3	3	3	3	4	3	3	3	3	3	4	3	4	3	4	3	3	4	3	2	3
607	2	2	2	3	4	4	4	4	5	4	4	4	4	4	4	3	3	3	3	3	3	3	3	3	4	4	4	4	4	4	4	4	4	4	2	3	2	2	5	4	4	5	4	4	4	4	5
608	2	2	2	3	4	3	4	3	2	4	4	2	4	3	2	2	3	2	3	2	3	4	3	4	3	3	3	3	3	3	3	3	4	4	3	3	3	3	4	4	3	4	4	4	3	3	3
609	1	2	2	4	3	4	4	5	4	4	4	4	5	5	4	3	3	3	5	5	5	5	5	5	4	4	4	4	4	4	4	4	4	3	4	4	5	4	3	4	3	4	4	4	4	3	3
610	1	2	2	3	3	5	5	3	5	4	4	3	4	5	4	3	3	3	4	4	3	3	3	3	4	4	3	3	3	5	5	4	4	3	3	4	4	4	4	5	5	5	4	4	5	4	4
611	2	2	2	4	3	4	3	4	3	4	4	3	3	4	5	3	3	5	5	4	5	4	4	5	3	3	3	3	3	3	3	3	2	2	3	3	3	3	4	4	4	5	5	5	4	4	4
612	2	2	2	4	4	5	5	5	5	4	5	5	5	5	4	4	4	4	4	4	4	4	4	3	3	4	3	3	3	4	4	4	3	3	4	4	4	4	5	3	4	4	4	4	4	4	4
613	2	2	2	1	2	1	2	1	2	1	2	1	2	1	2	2	2	2	2	2	3	2	4	2	1	1	1	2	1	2	3	4	3	2	4	3	2	2	4	4	4	4	4	5	4	4	4
614	2	2	2	2	2	2	3	3	3	3	3	3	3	3	3	3	3	3	3	3	4	4	4	4	2	2	2	2	2	2	3	2	2	3	3	3	2	3	3	3	3	3	3	3	3	3	4
615	2	2	2	5	3	5	5	4	4	4	5	3	5	5	3	4	3	4	5	3	4	4	3	4	3	4	3	3	3	3	4	4	4	4	3	3	4	3	4	5	5	5	5	5	5	5	4
616	2	2	2	2	2	2	2	3	3	2	2	3	3	2	3	3	3	3	3	3	3	3	3	2	2	2	2	2	2	3	2	2	2	2	2	2	3	3	4	4	4	4	5	4	4	5	4
617	2	2	2	4	4	4	4	5	4	4	4	4	4	4	5	5	5	4	5	5	5	4	5	3	3	3	4	3	3	3	4	4	3	3	3	3	4	3	5	4	4	4	4	4	4	4	5
618	2	2	2	4	4	5	4	4	5	5	2	3	3	3	4	3	3	3	3	4	4	3	5	3	3	3	3	3	3	3	3	3	3	3	3	4	3	3	4	4	5	4	4	4	4	5	4
619	2	2	2	3	3	3	4	4	4	4	3	4	3	3	3	3	4	4	4	3	3	3	3	3	4	3	3	4	4	3	3	3	3	3	3	4	4	4	4	4	4	4	4	4	4	4	4
620	2	2	2	4	3	4	4	4	5	4	4	3	4	5	4	3	4	4	4	4	2	2	3	3	5	5	2	3	4	2	3	4	4	5	3	4	5	3	4	4	4	5	5	4	5	5	5
621	2	2	2	2	3	2	3	4	3	4	3	2	3	2	3	2	3	3	3	3	3	3	3	3	3	3	3	3	3	3	3	3	3	3	3	3	1	2	4	3	2	3	4	3	2	4	2
622	2	2	2	3	3	3	3	3	3	3	3	3	3	3	2	2	2	3	4	3	4	4	3	4	2	2	2	2	3	2	3	2	2	2	2	2	2	2	4	4	3	4	4	3	3	3	4
623	2	2	2	4	3	4	4	4	5	4	3	3	3	3	4	5	4	5	4	5	4	5	4	5	3	2	3	3	3	2	4	4	3	3	4	3	3	5	5	4	5	5	5	5	4	5	4
